# Supplementary material for: Cytotoxic CD8+ T Cells Expressing CXCR5 Are Detectable in HIV-1 Elite Controllers After Prolonged In Vitro Peptide Stimulation
Source: Front Immunol. 2021 Feb 24;11:622343. doi: 10.3389/fimmu.2020.622343 (PMC7945035; doi:10.3389/fimmu.2020.622343)
Supplement: Supplementary file 8 [file DataSheet_1.zip]

Archive with 66 entries (59 files):
- VIA1/
- VIA1/ART1_VIA1a_patient4_p24ELISA_RawData.xlsx
- VIA1/ART2_VIA1b_patient1_p24ELISA_RawData.xlsx
- VIA1/CD4only_VIA1a_P24ELISA_RawData.xlsx
- VIA1/CD4only_VIA1b_p24ELISA_RawData.xlsx
- VIA1/EC1_VIA1a_patient1_p24ELISA_RawData.xlsx
- VIA1/EC2_VIA1a_patient2_P24ELISA_RawData.xlsx
- VIA1/VC1_VIA1a_patient3_P24ELISA_RawData.xlsx
- VIA2/
- VIA2/ART3_VIA2b_patient1_p24ELISA_RawData.xlsx
- VIA2/CD4only_VIA2a_p24ELISA_RawData.xlsx
- VIA2/CD4only_VIA2b_p24ELISA_RawData.xlsx
- VIA2/EC3_VIA2a_patient1_p24ELISA_RawData.xlsx
- VIA2/EC4_VIA2a_patient2_p24ELISA_RawData.xlsx
- VIA2/VC2_VIA2a_patient3_p24ELISA_RawData.xlsx
- VIA3/
- VIA3/ART4_VIA3a_patient3_p24ELISA_RawData.xlsx
- VIA3/ART5_VIA3b_patient1_p24ELISA_RawData.xlsx
- VIA3/ART6_VIA3b_patient3_p24ELISA_RawData.xlsx
- VIA3/CD4only_VIA3a_P24ELISA_RawData.xlsx
- VIA3/CD4only_VIA3b_p24ELISA_RawData.xlsx
- VIA3/EC5_VIA3a_patient1_p24ELISA_RawData.xlsx
- VIA3/EC6_VIA3a_patient2_p24ELISA_RawData.xlsx
- VIA3/EC7_VIA3a_patient4_p24ELISA_RawData.xlsx
- VIA3/VC3_VIA3b_patient2_p24ELISA_RawData.xlsx
- VIA3/VC4_VIA3b_patient4_p24ELISA_RawData.xlsx
- VIA4/
- VIA4/ART7_VIA4a_patient3_p24ELISA_RawData.xlsx
- VIA4/ART8_VIA4b_patient1_p24ELISA_RawData.xlsx
- VIA4/CD4only_VIA4a_p24ELISA_RawData.xlsx
- VIA4/CD4only_VIA4b_p24ELISA_RawData.xlsx
- VIA4/EC8_VIA4a_patient1_p24ELISA_RawData.xlsx
- VIA4/EC9_VIA4a_patient2_p24ELISA_RawData.xlsx
- VIA4/VC5_VIA4a_patient4_p24ELISA_RawData.xlsx
- VIA5/
- VIA5/ART10_VIA5b_patient1_p24ELISA_RawData.xlsx
- VIA5/ART11_VIA5b_patient2_p24ELISA_RawData.xlsx
- VIA5/ART12_VIA5b_patient3_p24ELISA_RawData.xlsx
- VIA5/ART9_VIA5a_patient4_p24ELISA_RawData.xlsx
- VIA5/CD4only_VIA5a_p24ELISA_RawData.xlsx
- VIA5/CD4only_VIA5b_p24ELISA_RawData.xlsx
- VIA5/EC10_VIA5a_patient1_p24ELISA_RawData.xlsx
- VIA5/VC6_VIA5a_patient2_p24ELISA_RawData.xlsx
- VIA5/VC7_VIA5a_patient3_p24ELISA_RawData.xlsx
- VIA6/
- VIA6/ART13_VIA6a_patient2_p24ELISA_RawData.xlsx
- VIA6/ART14_VIA6a_patient3_p24ELISA_RawData.xlsx
- VIA6/ART15_VIA6b_patient4_p24ELISA_RawData.xlsx
- VIA6/CD4only_VIA6a_p24ELISA_RawData.xlsx
- VIA6/CD4only_VIA6b_p24ELISA_RawData.xlsx
- VIA6/EC11_VIA6a_patient1_p24ELISA_RawData.xlsx
- VIA6/EC12_VIA6b_patient2_p24ELISA_RawData.xlsx
- VIA6/EC13_VIA6b_patient3_p24ELISA_RawData.xlsx
- VIA6/VC8_VIA6a_patient4_p24ELISA_RawData.xlsx
- VIA6/VC9_VIA6b_patient1_p24ELISA_RawData.xlsx
- VIA7/
- VIA7/ART16_VIA7a_patient1_p24ELISA_RawData.xlsx
- VIA7/ART17_VIA7a_patient2_p24ELISA_RawData.xlsx
- VIA7/ART18_VIA7a_patient3_p24ELISA_RawData.xlsx
- VIA7/ART19_VIA7b_patient1_p24ELISA_RawDatat.xlsx
- VIA7/CD4only_VIA7a_p24ELISA_RawData.xlsx
- VIA7/CD4only_VIA7b_p24ELISA_RawData.xlsx
- VIA7/EC14_VIA7b_patient2_p24ELISA_RawData.xlsx
- VIA7/EC15_VIA7b_patient3_p24ELISA_RawData.xlsx
- VIA7/VC10_VIA7a_patient4_p24ELISA_RawData.xlsx
- Information sheet on p24ELISA analysis.pdf
