# Supplementary material for: Cytotoxic CD8+ T Cells Expressing CXCR5 Are Detectable in HIV-1 Elite Controllers After Prolonged In Vitro Peptide Stimulation
Source: Front Immunol. 2021 Feb 24;11:622343. doi: 10.3389/fimmu.2020.622343 (PMC7945035; doi:10.3389/fimmu.2020.622343)
Supplement: Supplementary file 8 [file DataSheet_1.zip › VIA1/ART1_VIA1a_patient4_p24ELISA_RawData.xlsx]

## Sheet: Sheet1
User: USER			Path: C:\Program Files (x86)\BMG\Omega\User\Data\							Test ID: 1606
Test Name: P24BIOMARIC								Date: 16.07.2019		Time: 14:31:27
ID1: 160719_plate4_VIA1
Absorbance			Absorbance values are displayed as OD
	1. Raw Data (450 1)
	1	2	3	4	5	6	7	8	9	10	11	12
A	3.5	3.5	3.5	3.5	3.5	3.5	3.5	3.5	3.5	3.5	3.5	3.5
B	3.5	3.5	3.5	3.5	3.5	3.5	3.5	3.5	3.5	3.5	3.5	3.5
C	3.5	3.5	3.5	3.5	3.5	3.5	3.5	3.374	3.5	3.5	3.5	3.5
D	3.5	3.5	3.5	3.5	3.5	3.5	2.373	1.762	2.018	3.155	3.5	3.5
E	2.467	2.148	2.406	2.416	2.355	2.431	1.013	0.653	0.787	1.626	2.306	1.953
F	1.193	1.006	1.219	1.328	1.208	1.172	0.465	0.33	0.364	0.686	1.117	0.848
G	0.533	0.474	0.517	0.58	0.497	0.443	0.251	0.217	0.235	0.301	0.426	0.361
H	0.157	2.915	1.039	0.199	0.188	0.168	0.168	0.159	0.172	0.17	0.162	0.177
	2. Raw Data (605 2)
	1	2	3	4	5	6	7	8	9	10	11	12
A	0.04	0.041	0.031	0.041	0.049	0.043	0.044	0.042	0.038	0.038	0.04	0.045
B	0.036	0.039	0.039	0.039	0.04	0.038	0.039	0.037	0.035	0.036	0.042	0.041
C	0.037	0.038	0.037	0.03	0.034	0.031	0.031	0.036	0.034	0.029	0.029	0.032
D	0.032	0.037	0.035	0.035	0.033	0.034	0.025	0.031	0.033	0.032	0.028	0.033
E	0.03	0.033	0.029	0.028	0.028	0.032	0.031	0.027	0.031	0.027	0.033	0.032
F	0.029	0.029	0.028	0.03	0.023	0.034	0.028	0.025	0.03	0.028	0.032	0.03
G	0.027	0.024	0.026	0.029	0.029	0.023	0.024	0.032	0.027	0.027	0.027	0.032
H	0.031	0.023	0.023	0.03	0.03	0.031	0.03	0.03	0.042	0.034	0.028	0.031
