# Supplementary material for: Cytotoxic CD8+ T Cells Expressing CXCR5 Are Detectable in HIV-1 Elite Controllers After Prolonged In Vitro Peptide Stimulation
Source: Front Immunol. 2021 Feb 24;11:622343. doi: 10.3389/fimmu.2020.622343 (PMC7945035; doi:10.3389/fimmu.2020.622343)
Supplement: Supplementary file 8 [file DataSheet_1.zip › VIA1/ART2_VIA1b_patient1_p24ELISA_RawData.xlsx]

## Sheet: Sheet1
User: USER			Path: C:\Program Files (x86)\BMG\Omega\User\Data\							Test ID: 1607
Test Name: P24BIOMARIC								Date: 16.07.2019		Time: 14:32:43
ID1: 160719_plate5_VIA1
Absorbance			Absorbance values are displayed as OD
	1. Raw Data (450 1)
	1	2	3	4	5	6	7	8	9	10	11	12
A	3.5	3.5	3.5	3.5	3.5	3.5	3.033	0.552	0.306	3.5	3.5	3.5
B	3.5	3.5	3.5	3.5	3.5	3.5	1.289	0.243	0.218	3.5	3.5	3.5
C	3.5	3.5	3.5	3.5	3.5	3.5	0.498	0.2	0.197	3.5	3.5	3.5
D	3.5	3.5	3.5	3.5	3.5	3.5	0.255	0.194	0.209	3.5	3.5	3.5
E	3.089	3.423	3.333	3.129	3.234	3.178	0.134	0.116	0.116	3.067	2.991	3.052
F	1.894	2.163	2.164	1.841	2.19	2.173	0.1	0.104	0.109	1.738	1.63	1.516
G	0.941	1.043	0.984	0.775	1.098	0.938	0.107	0.103	0.1	0.841	0.719	0.773
H	0.144	2.93	0.946	2.448	1.566	0.989	0.627	0.362	0.231	0.189	0.163	0.143
	2. Raw Data (605 2)
	1	2	3	4	5	6	7	8	9	10	11	12
A	0.035	0.043	0.039	0.048	0.042	0.041	0.031	0.027	0.031	0.038	0.047	0.044
B	0.038	0.033	0.042	0.055	0.035	0.038	0.03	0.026	0.037	0.034	0.045	0.048
C	0.04	0.041	0.042	0.05	0.033	0.041	0.024	0.027	0.026	0.034	0.033	0.046
D	0.037	0.031	0.041	0.033	0.04	0.029	0.024	0.035	0.033	0.037	0.048	0.039
E	0.027	0.028	0.027	0.036	0.038	0.029	0.029	0.03	0.031	0.034	0.041	0.037
F	0.031	0.026	0.034	0.028	0.035	0.033	0.023	0.029	0.03	0.033	0.03	0.028
G	0.03	0.03	0.03	0.031	0.034	0.033	0.031	0.03	0.029	0.031	0.031	0.033
H	0.034	0.03	0.035	0.035	0.035	0.031	0.036	0.031	0.03	0.034	0.033	0.036
