# Supplementary material for: Cytotoxic CD8+ T Cells Expressing CXCR5 Are Detectable in HIV-1 Elite Controllers After Prolonged In Vitro Peptide Stimulation
Source: Front Immunol. 2021 Feb 24;11:622343. doi: 10.3389/fimmu.2020.622343 (PMC7945035; doi:10.3389/fimmu.2020.622343)
Supplement: Supplementary file 8 [file DataSheet_1.zip › VIA1/CD4only_VIA1a_P24ELISA_RawData.xlsx]

## Sheet: Sheet1
Test Name: P24BIOMARIC								Date: 16.07.2019		Time: 14:35:51
ID1: 160719_plate6_VIA1
Absorbance			Absorbance values are displayed as OD
	1. Raw Data (450 1)
	1	2	3	4	5	6	7	8	9	10	11	12
A	3.5	3.5	3.5	3.5	3.5	3.5	3.5	3.5	3.5	3.5	3.5	3.5
B	3.5	3.5	3.5	3.5	3.5	3.5	3.5	3.5	3.5	3.5	3.5	3.5
C	3.5	3.5	3.5	3.5	3.5	3.5	3.5	3.5	3.5	3.5	3.5	3.5
D	3.5	3.086	3.445	3.5	3.5	3.5	3.5	3.5	3.5	3.5	3.5	3.5
E	2.685	1.88	1.998	3.188	3.114	2.997	3.382	2.847	3.5	2.154	2.852	2.71
F	1.694	0.891	1.014	1.728	1.865	1.624	2.124	1.575	2.46	1.14	1.758	1.364
G	0.947	0.477	0.565	0.854	1.038	0.728	1.057	0.851	1.452	0.568	0.948	0.698
H	0.196	2.874	1.011	2.346	1.744	1.066	0.651	0.432	0.289	0.206	0.176	0.292
	2. Raw Data (605 2)
	1	2	3	4	5	6	7	8	9	10	11	12
A	0.044	0.053	0.041	0.043	0.039	0.043	0.037	0.043	0.039	0.055	0.061	0.048
B	0.078	0.042	0.043	0.049	0.046	0.039	0.045	0.04	0.04	0.048	0.057	0.052
C	0.04	0.04	0.039	0.041	0.042	0.039	0.044	0.041	0.042	0.04	0.042	0.051
D	0.039	0.037	0.04	0.042	0.041	0.038	0.036	0.039	0.037	0.041	0.037	0.038
E	0.036	0.034	0.035	0.036	0.037	0.037	0.035	0.037	0.034	0.034	0.035	0.039
F	0.036	0.032	0.034	0.034	0.035	0.034	0.032	0.033	0.033	0.032	0.034	0.039
G	0.036	0.034	0.036	0.035	0.029	0.039	0.033	0.032	0.032	0.033	0.038	0.037
H	0.034	0.034	0.033	0.034	0.033	0.037	0.032	0.03	0.042	0.033	0.031	0.147
