# Supplementary material for: Cytotoxic CD8+ T Cells Expressing CXCR5 Are Detectable in HIV-1 Elite Controllers After Prolonged In Vitro Peptide Stimulation
Source: Front Immunol. 2021 Feb 24;11:622343. doi: 10.3389/fimmu.2020.622343 (PMC7945035; doi:10.3389/fimmu.2020.622343)
Supplement: Supplementary file 8 [file DataSheet_1.zip › VIA1/CD4only_VIA1b_p24ELISA_RawData.xlsx]

## Sheet: Sheet1
User: USER			Path: C:\Program Files (x86)\BMG\Omega\User\Data\							Test ID: 1608
Test Name: P24BIOMARIC								Date: 16.07.2019		Time: 14:34:04
ID1: 160719_plate7_VIA1
Absorbance			Absorbance values are displayed as OD
	1. Raw Data (450 1)
	1	2	3	4	5	6	7	8	9	10	11	12
A	3.5	3.5	3.5	3.5	3.5	3.5	3.5	3.5	3.5	3.5	3.5	3.5
B	3.5	3.5	3.5	3.5	3.5	3.5	3.5	3.5	3.5	3.5	3.5	3.5
C	3.5	3.5	3.5	3.5	3.5	3.5	3.5	3.5	3.5	3.5	3.5	3.5
D	3.204	3.5	3.5	3.105	3.133	3.05	3.5	3.5	3.5	3.219	3.044	3.107
E	1.932	2.807	2.932	1.506	1.544	1.525	3.5	3.5	3.496	1.86	1.638	1.621
F	0.954	1.423	1.473	0.694	0.772	0.647	2.662	3.169	2.554	0.937	0.858	0.901
G	0.589	0.852	0.742	0.462	0.529	0.413	1.687	2.329	1.855	0.651	0.609	0.654
H	0.117	2.914	0.928	0.091	0.089	0.099	0.119	0.087	0.089	0.099	0.097	0.114
	2. Raw Data (605 2)
	1	2	3	4	5	6	7	8	9	10	11	12
A	0.031	0.031	0.033	0.054	0.042	0.148	0.042	0.039	0.038	0.042	0.042	0.039
B	0.04	0.034	0.033	0.04	0.043	0.043	0.044	0.048	0.055	0.048	0.047	0.062
C	0.032	0.072	0.031	0.036	0.035	0.037	0.04	0.039	0.04	0.039	0.036	0.035
D	0.033	0.046	0.035	0.034	0.034	0.036	0.036	0.036	0.037	0.036	0.037	0.036
E	0.029	0.033	0.027	0.031	0.032	0.038	0.036	0.034	0.034	0.029	0.033	0.032
F	0.029	0.032	0.025	0.029	0.029	0.032	0.031	0.033	0.037	0.028	0.028	0.025
G	0.032	0.031	0.031	0.031	0.029	0.033	0.031	0.032	0.033	0.034	0.023	0.027
H	0.03	0.035	0.03	0.029	0.03	0.029	0.04	0.029	0.021	0.033	0.031	0.031
