# Supplementary material for: Cytotoxic CD8+ T Cells Expressing CXCR5 Are Detectable in HIV-1 Elite Controllers After Prolonged In Vitro Peptide Stimulation
Source: Front Immunol. 2021 Feb 24;11:622343. doi: 10.3389/fimmu.2020.622343 (PMC7945035; doi:10.3389/fimmu.2020.622343)
Supplement: Supplementary file 8 [file DataSheet_1.zip › VIA1/EC1_VIA1a_patient1_p24ELISA_RawData.xlsx]

## Sheet: Sheet1
Test Name: P24BIOMARIC								Date: 16.07.2019		Time: 14:27:05
ID1: 160719_plate1_VIA1
Absorbance			Absorbance values are displayed as OD
	1. Raw Data (450 1)
	1	2	3	4	5	6	7	8	9	10	11	12
A	3.5	3.5	3.5	3.5	3.5	3.5	0.222	0.221	0.196	2.934	3.5	1.061
B	3.5	3.5	3.5	3.5	3.5	3.5	0.11	0.104	0.109	1.215	3.074	0.305
C	3.5	3.5	3.5	3.5	3.5	3.5	0.099	0.085	0.08	0.371	1.234	0.137
D	3.398	3.5	3.5	3.355	3.5	3.5	0.082	0.082	0.078	0.148	0.392	0.105
E	1.667	1.859	1.788	1.574	2.119	1.856	0.078	0.08	0.077	0.092	0.157	0.1
F	0.645	0.744	0.719	0.693	0.881	0.78	0.091	0.081	0.082	0.091	0.111	0.098
G	0.258	0.266	0.272	0.253	0.341	0.29	0.086	0.079	0.074	0.086	0.085	0.113
H	0.087	3.013	1.01	2.523	1.738	1.031	0.61	0.386	0.24	0.171	0.134	0.115
	2. Raw Data (605 2)
	1	2	3	4	5	6	7	8	9	10	11	12
A	0.062	0.074	0.084	0.05	0.052	0.051	0.039	0.031	0.028	0.032	0.035	0.031
B	0.037	0.031	0.041	0.037	0.039	0.041	0.033	0.029	0.031	0.03	0.032	0.039
C	0.03	0.029	0.036	0.035	0.037	0.05	0.029	0.029	0.029	0.031	0.031	0.029
D	0.035	0.034	0.034	0.026	0.033	0.034	0.032	0.03	0.029	0.03	0.03	0.031
E	0.031	0.029	0.031	0.028	0.032	0.029	0.03	0.028	0.029	0.025	0.027	0.032
F	0.025	0.037	0.034	0.026	0.031	0.028	0.029	0.027	0.029	0.03	0.031	0.029
G	0.03	0.03	0.03	0.026	0.031	0.028	0.032	0.027	0.028	0.029	0.026	0.041
H	0.03	0.031	0.031	0.029	0.032	0.028	0.032	0.028	0.028	0.029	0.029	0.029
