# Supplementary material for: Cytotoxic CD8+ T Cells Expressing CXCR5 Are Detectable in HIV-1 Elite Controllers After Prolonged In Vitro Peptide Stimulation
Source: Front Immunol. 2021 Feb 24;11:622343. doi: 10.3389/fimmu.2020.622343 (PMC7945035; doi:10.3389/fimmu.2020.622343)
Supplement: Supplementary file 8 [file DataSheet_1.zip › VIA1/EC2_VIA1a_patient2_P24ELISA_RawData.xlsx]

## Sheet: Sheet1
User: USER			Path: C:\Program Files (x86)\BMG\Omega\User\Data\							Test ID: 1604
Test Name: P24BIOMARIC								Date: 16.07.2019		Time: 14:28:36
ID1: 160719_plate2_VIA1
Absorbance			Absorbance values are displayed as OD
	1. Raw Data (450 1)
	1	2	3	4	5	6	7	8	9	10	11	12
A	3.401	2.346	3.5	3.5	3.5	3.5	0.26	1.959	0.197	3.335	3.5	3.5
B	2.155	0.937	2.814	3.5	3.5	3.5	0.117	0.654	0.1	1.616	3.5	3.215
C	0.692	0.328	1.051	3.5	3.5	3.5	0.084	0.218	0.083	0.504	3.5	1.35
D	0.248	0.139	0.326	3.5	3.478	3.5	0.073	0.11	0.071	0.176	2.862	0.411
E	0.135	0.113	0.158	2.498	1.993	2.732	0.08	0.084	0.066	0.102	1.221	0.175
F	0.125	0.112	0.117	1.244	0.953	1.377	0.073	0.081	0.078	0.098	0.4	0.109
G	0.116	0.116	0.105	0.651	0.419	0.672	0.09	0.088	0.083	0.089	0.209	0.107
H	0.088	3.061	1.005	0.082	0.096	0.095	0.095	0.089	0.095	0.098	0.101	0.128
	2. Raw Data (605 2)
	1	2	3	4	5	6	7	8	9	10	11	12
A	0.032	0.031	0.035	0.068	0.06	0.038	0.031	0.031	0.028	0.031	0.04	0.032
B	0.029	0.031	0.031	0.04	0.039	0.041	0.031	0.03	0.03	0.031	0.042	0.03
C	0.037	0.027	0.027	0.035	0.042	0.041	0.025	0.03	0.031	0.034	0.035	0.031
D	0.03	0.031	0.03	0.04	0.034	0.036	0.025	0.036	0.03	0.027	0.034	0.026
E	0.028	0.031	0.03	0.032	0.029	0.033	0.03	0.029	0.021	0.032	0.033	0.028
F	0.029	0.033	0.032	0.033	0.034	0.033	0.019	0.03	0.029	0.029	0.029	0.026
G	0.029	0.032	0.031	0.03	0.032	0.033	0.028	0.039	0.028	0.031	0.037	0.029
H	0.029	0.034	0.04	0.034	0.031	0.035	0.033	0.032	0.033	0.031	0.032	0.033
