# Supplementary material for: Cytotoxic CD8+ T Cells Expressing CXCR5 Are Detectable in HIV-1 Elite Controllers After Prolonged In Vitro Peptide Stimulation
Source: Front Immunol. 2021 Feb 24;11:622343. doi: 10.3389/fimmu.2020.622343 (PMC7945035; doi:10.3389/fimmu.2020.622343)
Supplement: Supplementary file 8 [file DataSheet_1.zip › VIA1/VC1_VIA1a_patient3_P24ELISA_RawData.xlsx]

## Sheet: Sheet1
Test Name: P24BIOMARIC								Date: 16.07.2019		Time: 14:30:02
ID1: 160719_plate3_VIA1
Absorbance			Absorbance values are displayed as OD
	1. Raw Data (450 1)
	1	2	3	4	5	6	7	8	9	10	11	12
A	3.5	3.5	3.5	3.5	3.5	3.5	0.148	0.154	2.052	3.5	3.5	3.5
B	3.5	3.033	3.5	3.5	3.5	3.5	0.089	0.095	0.629	3.5	3.5	3.5
C	3.5	1.243	3.5	3.5	3.5	3.5	0.078	0.075	0.219	3.5	3.5	3.5
D	3.5	0.458	3.5	3.5	3.5	3.5	0.081	0.074	0.111	2.837	2.322	3.331
E	2.444	0.247	1.859	2.892	3.284	2.503	0.084	0.081	0.092	1.2	0.853	1.712
F	1.141	0.197	0.732	1.317	1.622	1.053	0.089	0.083	0.092	0.428	0.323	0.611
G	0.586	0.22	0.419	0.648	0.7	0.471	0.088	0.078	0.086	0.212	0.179	0.284
H	0.114	2.758	0.906	2.355	1.595	0.974	0.606	0.393	0.251	0.18	0.122	0.147
	2. Raw Data (605 2)
	1	2	3	4	5	6	7	8	9	10	11	12
A	0.049	0.031	0.061	0.036	0.034	0.04	0.028	0.022	0.031	0.052	0.047	0.07
B	0.056	0.032	0.033	0.033	0.043	0.044	0.021	0.031	0.06	0.031	0.036	0.04
C	0.034	0.023	0.03	0.035	0.03	0.042	0.022	0.024	0.026	0.04	0.029	0.043
D	0.027	0.028	0.034	0.031	0.035	0.03	0.029	0.024	0.025	0.031	0.035	0.032
E	0.029	0.021	0.032	0.026	0.035	0.031	0.027	0.033	0.029	0.031	0.026	0.028
F	0.027	0.024	0.034	0.027	0.027	0.032	0.033	0.031	0.03	0.031	0.022	0.024
G	0.029	0.027	0.029	0.031	0.027	0.027	0.028	0.03	0.02	0.022	0.029	0.032
H	0.029	0.023	0.031	0.031	0.031	0.028	0.031	0.032	0.033	0.032	0.03	0.033
