# Supplementary material for: Cytotoxic CD8+ T Cells Expressing CXCR5 Are Detectable in HIV-1 Elite Controllers After Prolonged In Vitro Peptide Stimulation
Source: Front Immunol. 2021 Feb 24;11:622343. doi: 10.3389/fimmu.2020.622343 (PMC7945035; doi:10.3389/fimmu.2020.622343)
Supplement: Supplementary file 8 [file DataSheet_1.zip › VIA2/ART3_VIA2b_patient1_p24ELISA_RawData.xlsx]

## Sheet: Sheet1
User: USER			Path: C:\Program Files (x86)\BMG\Omega\User\Data\							Test ID: 1488
Test Name: P24BIOMARIC								Date: 23.07.2019		Time: 13:55:57
ID1: p24_BioMariC_PL5
Absorbance			Absorbance values are displayed as OD
	1. Raw Data (450 1)
	1	2	3	4	5	6	7	8	9	10	11	12
A	3.197	2.864	3.284	3.5	3.5	3.5	2.616	2.729	3.441	3.026	3.356	3.218
B	2.004	1.582	2.219	3.5	3.335	2.854	1.175	1.214	2.716	1.606	2.526	1.943
C	0.771	0.601	0.852	2.726	1.836	1.364	0.394	0.44	1.228	0.558	1.002	0.707
D	0.333	0.298	0.396	1.372	0.718	0.548	0.211	0.245	0.488	0.257	0.437	0.327
E	0.22	0.161	0.177	0.45	0.308	0.224	0.146	0.157	0.233	0.153	0.189	0.154
F	0.168	0.176	0.127	0.301	0.2	0.191	0.141	0.133	0.181	0.119	0.144	0.138
G	0.143	0.14	0.134	0.24	0.252	0.25	0.114	0.117	0.191	0.11	0.147	0.125
H	0.188	2.728	0.695	0.176	0.172	0.172	0.152	0.173	0.159	0.19	0.18	0.201
	2. Raw Data (605 2)
	1	2	3	4	5	6	7	8	9	10	11	12
A	0.04	0.039	0.037	0.034	0.034	0.033	0.034	0.034	0.035	0.033	0.035	0.069
B	0.037	0.034	0.034	0.032	0.027	0.034	0.033	0.033	0.032	0.046	0.032	0.035
C	0.034	0.039	0.033	0.027	0.024	0.032	0.031	0.033	0.031	0.03	0.032	0.036
D	0.035	0.027	0.033	0.032	0.024	0.032	0.036	0.031	0.026	0.032	0.034	0.031
E	0.035	0.044	0.033	0.033	0.026	0.033	0.033	0.032	0.032	0.032	0.031	0.032
F	0.037	0.032	0.035	0.036	0.029	0.033	0.035	0.032	0.033	0.034	0.028	0.031
G	0.057	0.025	0.031	0.032	0.032	0.032	0.033	0.032	0.032	0.031	0.031	0.03
H	0.029	0.056	0.03	0.033	0.033	0.032	0.028	0.031	0.028	0.028	0.03	0.03
