# Supplementary material for: Cytotoxic CD8+ T Cells Expressing CXCR5 Are Detectable in HIV-1 Elite Controllers After Prolonged In Vitro Peptide Stimulation
Source: Front Immunol. 2021 Feb 24;11:622343. doi: 10.3389/fimmu.2020.622343 (PMC7945035; doi:10.3389/fimmu.2020.622343)
Supplement: Supplementary file 8 [file DataSheet_1.zip › VIA2/CD4only_VIA2a_p24ELISA_RawData.xlsx]

## Sheet: Sheet1
User: USER			Path: C:\Program Files (x86)\BMG\Omega\User\Data\							Test ID: 1488
Test Name: P24BIOMARIC								Date: 23.07.2019		Time: 13:55:57
ID1: p24_BioMariC_PL6
Absorbance			Absorbance values are displayed as OD
	1. Raw Data (450 1)
	1	2	3	4	5	6	7	8	9	10	11	12
A	3.5	3.5	3.5	3.5	3.5	3.5	3.5	3.5	3.5	3.5	3.5	3.5
B	2.256	2.702	2.216	3.5	3.5	3.5	2.748	3.041	2.438	3.337	3.5	3.316
C	0.923	1.093	0.91	2.424	3.024	2.154	1.085	1.338	0.985	1.678	2.872	1.881
D	0.306	0.363	0.294	0.91	1.405	0.766	0.365	0.428	0.335	0.53	1.279	0.745
E	0.144	0.152	0.133	0.29	0.456	0.251	0.149	0.18	0.194	0.186	0.369	0.257
F	0.122	0.105	0.116	0.137	0.174	0.135	0.112	0.127	0.111	0.119	0.215	0.144
G	0.119	0.131	0.11	0.096	0.108	0.107	0.112	0.111	0.118	0.092	0.108	0.119
H	0.102	2.826	0.741	0.108	0.11	0.12	0.116	0.103	0.126	0.106	0.117	0.149
	2. Raw Data (605 2)
	1	2	3	4	5	6	7	8	9	10	11	12
A	0.035	0.033	0.033	0.041	0.045	0.04	0.036	0.036	0.035	0.032	0.055	0.033
B	0.032	0.033	0.033	0.035	0.035	0.035	0.035	0.026	0.035	0.032	0.035	0.033
C	0.034	0.029	0.033	0.036	0.036	0.034	0.034	0.028	0.032	0.029	0.031	0.034
D	0.032	0.031	0.034	0.034	0.053	0.034	0.034	0.032	0.032	0.031	0.027	0.026
E	0.031	0.032	0.027	0.033	0.034	0.035	0.031	0.031	0.063	0.022	0.028	0.027
F	0.032	0.028	0.042	0.033	0.033	0.038	0.032	0.032	0.031	0.026	0.067	0.024
G	0.025	0.053	0.04	0.026	0.028	0.038	0.036	0.031	0.047	0.024	0.028	0.027
H	0.028	0.035	0.028	0.027	0.033	0.044	0.034	0.033	0.035	0.035	0.036	0.034
