# Supplementary material for: Cytotoxic CD8+ T Cells Expressing CXCR5 Are Detectable in HIV-1 Elite Controllers After Prolonged In Vitro Peptide Stimulation
Source: Front Immunol. 2021 Feb 24;11:622343. doi: 10.3389/fimmu.2020.622343 (PMC7945035; doi:10.3389/fimmu.2020.622343)
Supplement: Supplementary file 8 [file DataSheet_1.zip › VIA2/CD4only_VIA2b_p24ELISA_RawData.xlsx]

## Sheet: Sheet1
User: USER			Path: C:\Program Files (x86)\BMG\Omega\User\Data\							Test ID: 1488
Test Name: P24BIOMARIC								Date: 23.07.2019		Time: 13:55:57
ID1: p24_BioMariC_PL7
Absorbance			Absorbance values are displayed as OD
	1. Raw Data (450 1)
	1	2	3	4	5	6	7	8	9	10	11	12
A	3.5	3.5	3.5	3.5	3.5	3.5	3.5	3.5	3.5	3.5	3.5	3.5
B	3.332	3.5	3.5	2.841	3.5	3.5	3.5	2.599	3.291	2.895	3.189	3.099
C	0.503	2.824	3.164	1.136	2.265	3.111	2.983	1.011	1.342	1.203	1.48	1.386
D	0.257	1.337	1.585	0.41	0.869	1.729	1.469	0.372	0.521	0.393	0.505	0.426
E	0.25	0.504	0.586	0.17	0.306	0.631	0.519	0.166	0.211	0.17	0.201	0.184
F	0.138	0.227	0.247	0.107	0.158	0.322	0.216	0.117	0.138	0.113	0.129	0.15
G	0.129	0.175	0.204	0.13	0.13	0.17	0.153	0.1	0.114	0.105	0.109	0.134
H	0.1	2.51	0.631	2.182	1.484	0.897	0.553	0.34	0.228	0.184	0.179	0.133
	2. Raw Data (605 2)
	1	2	3	4	5	6	7	8	9	10	11	12
A	0.025	0.034	0.043	0.04	0.042	0.039	0.042	0.033	0.042	0.036	0.038	0.038
B	0.026	0.034	0.036	0.036	0.032	0.035	0.037	0.033	0.04	0.043	0.045	0.035
C	0.024	0.033	0.034	0.033	0.033	0.038	0.037	0.034	0.035	0.033	0.034	0.028
D	0.063	0.023	0.032	0.031	0.034	0.033	0.038	0.033	0.038	0.034	0.038	0.032
E	0.023	0.031	0.025	0.028	0.03	0.029	0.027	0.03	0.03	0.032	0.032	0.027
F	0.025	0.032	0.031	0.027	0.031	0.022	0.03	0.031	0.031	0.032	0.033	0.026
G	0.028	0.022	0.036	0.032	0.031	0.035	0.035	0.03	0.032	0.031	0.024	0.028
H	0.026	0.034	0.033	0.039	0.035	0.034	0.037	0.034	0.028	0.031	0.03	0.029
