# Supplementary material for: Cytotoxic CD8+ T Cells Expressing CXCR5 Are Detectable in HIV-1 Elite Controllers After Prolonged In Vitro Peptide Stimulation
Source: Front Immunol. 2021 Feb 24;11:622343. doi: 10.3389/fimmu.2020.622343 (PMC7945035; doi:10.3389/fimmu.2020.622343)
Supplement: Supplementary file 8 [file DataSheet_1.zip › VIA2/EC3_VIA2a_patient1_p24ELISA_RawData.xlsx]

## Sheet: Sheet1
Test Name: P24BIOMARIC								Date: 23.07.2019		Time: 13:52:18
ID1: p24_BioMariC_PL1
Absorbance			Absorbance values are displayed as OD
	1. Raw Data (450 1)
	1	2	3	4	5	6	7	8	9	10	11	12
A	0.238	0.18	0.166	0.688	0.491	0.218	0.151	0.157	0.148	0.164	0.263	0.216
B	0.172	0.163	0.141	0.269	0.196	0.172	0.132	0.113	0.133	0.126	0.147	0.16
C	0.188	0.139	0.17	0.172	0.16	0.169	0.161	0.112	0.129	0.124	0.142	0.157
D	0.155	0.152	0.161	0.142	0.123	0.144	0.121	0.126	0.13	0.128	0.124	0.145
E	0.145	0.155	0.135	0.142	0.13	0.157	0.152	0.15	0.131	0.136	0.109	0.142
F	0.123	0.167	0.146	0.171	0.117	0.139	0.141	0.126	0.116	0.109	0.136	0.147
G	0.11	0.176	0.133	0.166	0.164	0.153	0.128	0.128	0.119	0.109	0.151	0.161
H	0.124	2.407	0.593	0.164	0.181	0.142	0.164	0.161	0.139	0.167	0.167	0.18
	2. Raw Data (605 2)
	1	2	3	4	5	6	7	8	9	10	11	12
A	0.036	0.034	0.034	0.031	0.032	0.033	0.031	0.031	0.032	0.032	0.03	0.032
B	0.031	0.034	0.035	0.035	0.034	0.035	0.033	0.03	0.036	0.029	0.041	0.041
C	0.033	0.035	0.031	0.035	0.033	0.031	0.033	0.031	0.023	0.023	0.031	0.026
D	0.025	0.034	0.032	0.033	0.035	0.035	0.034	0.031	0.033	0.03	0.03	0.029
E	0.03	0.033	0.025	0.035	0.033	0.027	0.031	0.032	0.031	0.036	0.031	0.03
F	0.031	0.033	0.031	0.053	0.033	0.028	0.031	0.033	0.028	0.03	0.031	0.029
G	0.03	0.032	0.028	0.035	0.035	0.027	0.032	0.021	0.027	0.03	0.031	0.028
H	0.028	0.037	0.028	0.033	0.033	0.027	0.031	0.028	0.028	0.029	0.033	0.029
