# Supplementary material for: Cytotoxic CD8+ T Cells Expressing CXCR5 Are Detectable in HIV-1 Elite Controllers After Prolonged In Vitro Peptide Stimulation
Source: Front Immunol. 2021 Feb 24;11:622343. doi: 10.3389/fimmu.2020.622343 (PMC7945035; doi:10.3389/fimmu.2020.622343)
Supplement: Supplementary file 8 [file DataSheet_1.zip › VIA2/EC4_VIA2a_patient2_p24ELISA_RawData.xlsx]

## Sheet: Sheet1
User: USER			Path: C:\Program Files (x86)\BMG\Omega\User\Data\							Test ID: 1488
Test Name: P24BIOMARIC								Date: 23.07.2019		Time: 13:55:57
ID1: p24_BioMariC_PL2
Absorbance			Absorbance values are displayed as OD
	1. Raw Data (450 1)
	1	2	3	4	5	6	7	8	9	10	11	12
A	3.5	3.5	1.558	3.5	3.5	3.5	0.105	0.108	0.123	0.119	0.102	0.259
B	3.275	2.859	0.599	3.377	3	3.384	0.089	0.097	0.09	0.089	0.093	0.103
C	1.732	1.298	0.207	2.024	1.431	1.874	0.076	0.12	0.089	0.083	0.094	0.097
D	0.658	0.427	0.116	0.794	0.534	0.73	0.078	0.072	0.08	0.087	0.078	0.093
E	0.319	0.207	0.201	0.324	0.229	0.36	0.126	0.081	0.076	0.08	0.136	0.098
F	0.29	0.147	0.095	0.22	0.136	0.194	0.071	0.084	0.089	0.119	0.082	0.081
G	0.139	0.124	0.093	0.122	0.116	0.18	0.071	0.091	0.082	0.084	0.088	0.115
H	0.075	2.418	0.668	0.136	0.106	0.078	0.107	0.107	0.11	0.147	0.126	0.155
	2. Raw Data (605 2)
	1	2	3	4	5	6	7	8	9	10	11	12
A	0.029	0.035	0.032	0.041	0.034	0.035	0.03	0.03	0.039	0.03	0.028	0.028
B	0.024	0.032	0.031	0.031	0.032	0.033	0.03	0.027	0.032	0.021	0.024	0.028
C	0.021	0.027	0.032	0.032	0.032	0.029	0.026	0.03	0.034	0.027	0.021	0.027
D	0.025	0.029	0.034	0.031	0.029	0.031	0.029	0.021	0.028	0.031	0.026	0.027
E	0.027	0.031	0.027	0.03	0.025	0.03	0.03	0.022	0.029	0.025	0.022	0.024
F	0.028	0.033	0.024	0.035	0.034	0.026	0.025	0.033	0.032	0.028	0.023	0.025
G	0.03	0.027	0.03	0.031	0.031	0.028	0.021	0.03	0.029	0.026	0.025	0.02
H	0.028	0.027	0.029	0.03	0.029	0.026	0.032	0.031	0.042	0.03	0.033	0.027
