# Supplementary material for: Cytotoxic CD8+ T Cells Expressing CXCR5 Are Detectable in HIV-1 Elite Controllers After Prolonged In Vitro Peptide Stimulation
Source: Front Immunol. 2021 Feb 24;11:622343. doi: 10.3389/fimmu.2020.622343 (PMC7945035; doi:10.3389/fimmu.2020.622343)
Supplement: Supplementary file 8 [file DataSheet_1.zip › VIA2/VC2_VIA2a_patient3_p24ELISA_RawData.xlsx]

## Sheet: Sheet1
User: USER			Path: C:\Program Files (x86)\BMG\Omega\User\Data\							Test ID: 1488
Test Name: P24BIOMARIC								Date: 23.07.2019		Time: 13:55:57
ID1: p24_BioMariC_PL3
Absorbance			Absorbance values are displayed as OD
	1. Raw Data (450 1)
	1	2	3	4	5	6	7	8	9	10	11	12
A	3.5	3.5	3.168	3.5	3.5	3.5	0.99	0.813	0.501	3.5	1.724	1.681
B	1.865	2.499	1.427	2.459	3.5	3.429	0.286	0.239	0.168	2.293	0.567	0.558
C	0.864	1.191	0.514	1.04	2.201	1.958	0.135	0.119	0.093	0.903	0.19	0.195
D	0.314	0.441	0.188	0.326	0.955	0.858	0.088	0.09	0.085	0.317	0.11	0.118
E	0.168	0.194	0.125	0.148	0.38	0.309	0.077	0.08	0.083	0.155	0.089	0.111
F	0.118	0.121	0.088	0.109	0.188	0.161	0.074	0.075	0.089	0.1	0.077	0.089
G	0.126	0.112	0.093	0.094	0.123	0.121	0.082	0.084	0.098	0.115	0.078	0.098
H	0.085	2.102	0.519	0.087	0.083	0.084	0.064	0.066	0.074	0.077	0.069	0.069
	2. Raw Data (605 2)
	1	2	3	4	5	6	7	8	9	10	11	12
A	0.036	0.039	0.038	0.036	0.042	0.04	0.035	0.036	0.033	0.039	0.038	0.039
B	0.034	0.041	0.041	0.037	0.043	0.039	0.039	0.038	0.034	0.042	0.043	0.044
C	0.039	0.037	0.033	0.036	0.035	0.039	0.037	0.032	0.031	0.034	0.036	0.035
D	0.034	0.065	0.036	0.036	0.035	0.036	0.034	0.034	0.032	0.036	0.035	0.036
E	0.029	0.032	0.04	0.036	0.032	0.036	0.031	0.031	0.035	0.032	0.033	0.033
F	0.032	0.032	0.032	0.036	0.031	0.038	0.031	0.031	0.038	0.031	0.032	0.033
G	0.034	0.034	0.033	0.036	0.032	0.039	0.038	0.038	0.048	0.054	0.032	0.034
H	0.029	0.036	0.031	0.036	0.032	0.036	0.03	0.029	0.033	0.035	0.029	0.031
