# Supplementary material for: Cytotoxic CD8+ T Cells Expressing CXCR5 Are Detectable in HIV-1 Elite Controllers After Prolonged In Vitro Peptide Stimulation
Source: Front Immunol. 2021 Feb 24;11:622343. doi: 10.3389/fimmu.2020.622343 (PMC7945035; doi:10.3389/fimmu.2020.622343)
Supplement: Supplementary file 8 [file DataSheet_1.zip › VIA3/ART4_VIA3a_patient3_p24ELISA_RawData.xlsx]

## Sheet: Sheet1
User: USER			Path: C:\Program Files (x86)\BMG\Omega\User\Data\							Test ID: 1688
Test Name: P24BIOMARIC								Date: 11.09.2019		Time: 14:13:38
ID1: P24_BioMaric_11/092019_VIA3_plate3
Absorbance			Absorbance values are displayed as OD
	1. Raw Data (450 1)
	1	2	3	4	5	6	7	8	9	10	11	12
A	3.5	3.5	3.5	3.5	3.5	3.5	3.5	3.5	3.5	3.5	3.5	3.5
B	3.5	3.5	3.5	3.5	3.5	3.5	3.5	3.5	3.5	3.5	3.5	3.5
C	3.5	3.5	3.5	3.5	3.5	3.5	2.457	3.5	3.5	3.5	3.5	3.5
D	2.712	2.812	3.132	3.5	3.5	3.5	1.23	1.692	2.688	2.819	2.631	3.214
E	1.321	1.321	1.245	2.569	2.231	2.477	0.432	0.569	1.532	1.395	1.284	1.245
F	0.623	0.682	0.628	1.193	0.955	1.128	0.223	0.214	0.641	0.748	0.632	0.548
G	0.301	0.356	0.289	0.844	0.677	0.74	0.141	0.138	0.204	0.284	0.329	0.239
H	0.151	2.725	0.98	0.137	0.145	0.115	0.139	0.135	0.146	0.15	0.153	0.169
	2. Raw Data (605 2)
	1	2	3	4	5	6	7	8	9	10	11	12
A	0.078	0.03	0.046	0.117	0.166	0.184	0.034	0.037	0.034	0.049	0.037	0.129
B	0.035	0.03	0.033	0.073	0.123	0.1	0.034	0.035	0.03	0.036	0.041	0.064
C	0.033	0.032	0.031	0.123	0.065	0.136	0.029	0.033	0.037	0.032	0.03	0.033
D	0.032	0.03	0.031	0.035	0.038	0.074	0.032	0.029	0.029	0.034	0.036	0.031
E	0.024	0.028	0.023	0.035	0.032	0.031	0.031	0.031	0.03	0.033	0.025	0.029
F	0.028	0.029	0.023	0.033	0.035	0.03	0.031	0.029	0.033	0.034	0.035	0.022
G	0.034	0.029	0.022	0.032	0.034	0.042	0.033	0.03	0.033	0.031	0.031	0.033
H	0.032	0.032	0.028	0.034	0.03	0.027	0.032	0.03	0.03	0.03	0.03	0.029
