# Supplementary material for: Cytotoxic CD8+ T Cells Expressing CXCR5 Are Detectable in HIV-1 Elite Controllers After Prolonged In Vitro Peptide Stimulation
Source: Front Immunol. 2021 Feb 24;11:622343. doi: 10.3389/fimmu.2020.622343 (PMC7945035; doi:10.3389/fimmu.2020.622343)
Supplement: Supplementary file 8 [file DataSheet_1.zip › VIA3/ART5_VIA3b_patient1_p24ELISA_RawData.xlsx]

## Sheet: Sheet1
User: USER			Path: C:\Program Files (x86)\BMG\Omega\User\Data\							Test ID: 1690
Test Name: P24BIOMARIC								Date: 11.09.2019		Time: 14:16:18
ID1: P24_BioMaric_11/092019_VIA3_plate5
Absorbance			Absorbance values are displayed as OD
	1. Raw Data (450 1)
	1	2	3	4	5	6	7	8	9	10	11	12
A	3.5	3.5	3.5	3.5	3.5	3.5	0.45	3.5	1.712	3.5	3.5	3.5
B	3.5	3.5	3.5	3.5	3.5	3.5	0.181	3.5	0.587	3.5	3.5	3.5
C	3.5	3.5	3.5	3.5	3.5	3.5	0.122	3.5	0.224	3.5	3.5	3.5
D	2.535	3.5	3.5	3.5	3.5	3.5	0.1	2.206	0.128	3.5	3.5	3.5
E	1.19	3.227	2.719	3.5	2.178	3.5	0.095	1.045	0.13	3.487	2.608	3.324
F	0.49	1.864	1.415	2.682	1.184	2.522	0.093	0.445	0.113	2.603	1.362	1.754
G	0.245	1.053	0.802	1.494	0.607	1.607	0.091	0.255	0.108	1.547	0.64	1.075
H	0.107	2.973	1.021	0.093	0.105	0.102	0.114	0.126	0.141	0.207	0.131	0.129
	2. Raw Data (605 2)
	1	2	3	4	5	6	7	8	9	10	11	12
A	0.251	0.214	0.084	0.119	0.109	0.117	0.028	0.174	0.032	0.13	0.224	0.195
B	0.066	0.053	0.117	0.126	0.167	0.054	0.029	0.114	0.027	0.114	0.091	0.088
C	0.037	0.074	0.081	0.085	0.077	0.124	0.03	0.034	0.023	0.067	0.061	0.095
D	0.033	0.038	0.03	0.05	0.026	0.053	0.024	0.026	0.028	0.039	0.033	0.041
E	0.023	0.031	0.024	0.029	0.029	0.037	0.023	0.029	0.029	0.033	0.024	0.029
F	0.022	0.027	0.025	0.032	0.032	0.029	0.025	0.027	0.03	0.024	0.025	0.029
G	0.023	0.027	0.021	0.026	0.043	0.031	0.022	0.031	0.028	0.031	0.026	0.03
H	0.023	0.026	0.023	0.025	0.021	0.021	0.021	0.031	0.029	0.031	0.029	0.031
