# Supplementary material for: Cytotoxic CD8+ T Cells Expressing CXCR5 Are Detectable in HIV-1 Elite Controllers After Prolonged In Vitro Peptide Stimulation
Source: Front Immunol. 2021 Feb 24;11:622343. doi: 10.3389/fimmu.2020.622343 (PMC7945035; doi:10.3389/fimmu.2020.622343)
Supplement: Supplementary file 8 [file DataSheet_1.zip › VIA3/ART6_VIA3b_patient3_p24ELISA_RawData.xlsx]

## Sheet: Sheet1
User: USER			Path: C:\Program Files (x86)\BMG\Omega\User\Data\							Test ID: 1692
Test Name: P24BIOMARIC								Date: 11.09.2019		Time: 14:18:58
ID1: P24_BioMaric_11/092019_VIA3_plate7
Absorbance			Absorbance values are displayed as OD
	1. Raw Data (450 1)
	1	2	3	4	5	6	7	8	9	10	11	12
A	3.5	3.5	3.5	3.5	3.5	3.5	3.5	3.5	3.5	3.5	3.5	3.5
B	3.5	3.5	3.5	3.5	3.5	3.5	3.5	3.5	3.5	3.5	3.5	3.5
C	3.5	3.5	2.883	3.5	3.5	3.5	3.5	3.5	1.755	3.5	3.5	3.5
D	3.5	3.446	1.272	3.5	3.5	3.5	3.5	3.5	0.703	3.5	3.5	3.5
E	2.371	1.949	0.541	3.4	3.5	3.5	2.627	2.195	0.315	3.5	3.5	3.433
F	0.407	0.869	0.28	2.396	2.632	2.783	1.365	1.051	0.182	2.699	2.503	2.048
G	0.596	0.417	0.405	1.238	1.674	1.855	0.673	0.559	0.148	1.594	1.413	1.07
H	0.099	2.758	0.99	2.58	1.712	0.912	0.661	0.413	0.258	0.214	0.146	0.156
	2. Raw Data (605 2)
	1	2	3	4	5	6	7	8	9	10	11	12
A	0.034	0.024	0.032	0.044	0.035	0.034	0.038	0.034	0.037	0.036	0.033	0.033
B	0.033	0.024	0.026	0.029	0.034	0.027	0.038	0.031	0.03	0.035	0.029	0.033
C	0.026	0.031	0.027	0.027	0.031	0.031	0.046	0.036	0.029	0.036	0.025	0.029
D	0.024	0.029	0.033	0.028	0.034	0.029	0.035	0.035	0.027	0.028	0.027	0.027
E	0.017	0.023	0.029	0.032	0.033	0.022	0.034	0.022	0.024	0.025	0.032	0.029
F	0.022	0.018	0.031	0.034	0.027	0.026	0.03	0.031	0.03	0.032	0.028	0.025
G	0.023	0.018	0.029	0.023	0.03	0.017	0.03	0.029	0.033	0.031	0.032	0.023
H	0.016	0.032	0.032	0.027	0.018	0.022	0.03	0.03	0.021	0.03	0.031	0.021
