# Supplementary material for: Cytotoxic CD8+ T Cells Expressing CXCR5 Are Detectable in HIV-1 Elite Controllers After Prolonged In Vitro Peptide Stimulation
Source: Front Immunol. 2021 Feb 24;11:622343. doi: 10.3389/fimmu.2020.622343 (PMC7945035; doi:10.3389/fimmu.2020.622343)
Supplement: Supplementary file 8 [file DataSheet_1.zip › VIA3/CD4only_VIA3a_P24ELISA_RawData.xlsx]

## Sheet: Sheet1
User: USER			Path: C:\Program Files (x86)\BMG\Omega\User\Data\							Test ID: 1694
Test Name: P24BIOMARIC								Date: 11.09.2019		Time: 14:21:32
ID1: P24_BioMaric_11/092019_VIA3_plate9
Absorbance			Absorbance values are displayed as OD
	1. Raw Data (450 1)
	1	2	3	4	5	6	7	8	9	10	11	12
A	3.5	3.5	3.5	3.5	3.5	3.478	3.5	3.5	3.5	3.5	3.5	3.5
B	3.5	3.5	3.5	3.5	3.5	3.5	3.5	3.5	3.5	3.5	3.5	3.5
C	3.5	3.5	3.5	3.371	3.35	3.351	3.5	3.5	3.5	3.5	3.5	3.477
D	3.086	3.367	3.456	1.955	1.874	2.082	3.293	3.448	3.5	2.503	2.413	2.379
E	1.617	2.266	2.657	0.886	0.744	0.805	1.799	2.345	2.292	1.09	1.084	0.991
F	0.775	1.26	1.566	0.334	0.331	0.337	0.875	1.217	1.163	0.45	0.457	0.395
G	0.482	0.629	0.914	0.201	0.198	0.206	0.468	0.653	0.687	0.245	0.264	0.249
H	0.087	2.459	0.798	0.093	0.088	0.091	0.086	0.08	0.083	0.092	0.101	0.106
	2. Raw Data (605 2)
	1	2	3	4	5	6	7	8	9	10	11	12
A	0.032	0.03	0.03	0.061	0.031	0.03	0.034	0.03	0.027	0.032	0.029	0.036
B	0.03	0.031	0.031	0.032	0.032	0.029	0.029	0.029	0.025	0.026	0.026	0.029
C	0.029	0.031	0.03	0.032	0.025	0.025	0.028	0.028	0.025	0.024	0.027	0.028
D	0.028	0.032	0.029	0.029	0.029	0.028	0.033	0.027	0.02	0.021	0.025	0.033
E	0.032	0.031	0.026	0.025	0.028	0.032	0.032	0.027	0.025	0.024	0.024	0.026
F	0.029	0.033	0.033	0.028	0.035	0.029	0.038	0.034	0.023	0.023	0.022	0.025
G	0.032	0.023	0.031	0.028	0.031	0.024	0.03	0.02	0.025	0.021	0.021	0.03
H	0.025	0.026	0.031	0.029	0.025	0.029	0.029	0.019	0.024	0.027	0.028	0.029
