# Supplementary material for: Cytotoxic CD8+ T Cells Expressing CXCR5 Are Detectable in HIV-1 Elite Controllers After Prolonged In Vitro Peptide Stimulation
Source: Front Immunol. 2021 Feb 24;11:622343. doi: 10.3389/fimmu.2020.622343 (PMC7945035; doi:10.3389/fimmu.2020.622343)
Supplement: Supplementary file 8 [file DataSheet_1.zip › VIA3/CD4only_VIA3b_p24ELISA_RawData.xlsx]

## Sheet: Sheet1
User: USER			Path: C:\Program Files (x86)\BMG\Omega\User\Data\							Test ID: 1695
Test Name: P24BIOMARIC								Date: 11.09.2019		Time: 14:22:57
ID1: P24_BioMaric_11/092019_VIA3_plate10
Absorbance			Absorbance values are displayed as OD
	1. Raw Data (450 1)
	1	2	3	4	5	6	7	8	9	10	11	12
A	3.5	3.5	3.5	3.5	3.5	3.5	3.5	3.5	3.5	3.5	3.5	3.5
B	3.5	3.5	3.5	3.5	3.5	3.5	3.5	3.5	3.5	3.5	3.5	3.5
C	3.5	3.5	3.5	3.5	3.5	3.5	3.5	3.5	3.5	3.5	3.5	3.5
D	3.5	3.5	3.5	3.5	3.5	3.259	3.5	3.5	3.5	3.281	3.5	3.5
E	2.241	3.052	3.066	2.499	2.782	1.791	3.101	3.056	3.047	1.784	2.3	2.773
F	1.049	1.734	1.834	1.304	1.414	0.798	1.618	1.694	1.692	0.842	1.034	1.689
G	0.55	0.984	0.916	0.729	0.684	0.391	0.775	0.862	0.757	0.455	0.491	1.099
H	0.114	2.523	0.829	2.207	1.503	0.905	0.55	0.319	0.222	0.168	0.135	0.137
	2. Raw Data (605 2)
	1	2	3	4	5	6	7	8	9	10	11	12
A	0.038	0.042	0.037	0.04	0.034	0.033	0.034	0.037	0.038	0.036	0.037	0.037
B	0.039	0.04	0.032	0.041	0.037	0.042	0.037	0.041	0.031	0.039	0.032	0.039
C	0.035	0.038	0.032	0.032	0.031	0.03	0.032	0.039	0.033	0.037	0.042	0.039
D	0.027	0.039	0.03	0.032	0.033	0.037	0.03	0.039	0.035	0.032	0.031	0.035
E	0.035	0.027	0.031	0.027	0.037	0.034	0.036	0.035	0.036	0.025	0.032	0.036
F	0.024	0.026	0.032	0.027	0.036	0.035	0.029	0.029	0.031	0.034	0.028	0.035
G	0.022	0.029	0.033	0.028	0.031	0.029	0.037	0.034	0.032	0.026	0.038	0.038
H	0.021	0.027	0.031	0.025	0.033	0.024	0.038	0.023	0.031	0.026	0.038	0.033
