# Supplementary material for: Cytotoxic CD8+ T Cells Expressing CXCR5 Are Detectable in HIV-1 Elite Controllers After Prolonged In Vitro Peptide Stimulation
Source: Front Immunol. 2021 Feb 24;11:622343. doi: 10.3389/fimmu.2020.622343 (PMC7945035; doi:10.3389/fimmu.2020.622343)
Supplement: Supplementary file 8 [file DataSheet_1.zip › VIA3/EC5_VIA3a_patient1_p24ELISA_RawData.xlsx]

## Sheet: Sheet1
User: USER			Path: C:\Program Files (x86)\BMG\Omega\User\Data\							Test ID: 1686
Test Name: P24BIOMARIC								Date: 11.09.2019		Time: 14:10:48
ID1: P24_BioMaric_11/092019_VIA3_plate1
Absorbance			Absorbance values are displayed as OD
	1. Raw Data (450 1)
	1	2	3	4	5	6	7	8	9	10	11	12
A	3.377	3.5	3.5	3.5	3.5	3.5	0.224	0.196	0.231	1.654	0.584	3.01
B	3.472	3.5	3.5	3.5	3.5	3.489	0.128	0.116	0.147	0.575	0.232	1.541
C	3.487	3.5	3.5	3.479	3.5	3.457	0.107	0.096	0.123	0.205	0.159	0.502
D	2.937	3.4	3.301	3.279	3.478	3.06	0.106	0.111	0.108	0.132	0.123	0.218
E	1.637	2.218	2.273	1.9	2.44	1.477	0.107	0.103	0.107	0.115	0.119	0.137
F	0.662	1.034	1.028	0.836	1.19	0.629	0.126	0.109	0.109	0.117	0.114	0.127
G	0.373	0.544	0.538	0.42	0.528	0.306	0.118	0.115	0.106	0.113	0.125	0.125
H	0.13	2.277	0.721	2.024	1.344	0.774	0.478	0.311	0.202	0.165	0.133	0.139
	2. Raw Data (605 2)
	1	2	3	4	5	6	7	8	9	10	11	12
A	0.098	0.1	0.088	0.1	0.165	0.091	0.035	0.034	0.038	0.039	0.044	0.043
B	0.061	0.12	0.081	0.059	0.114	0.081	0.037	0.036	0.038	0.035	0.04	0.052
C	0.054	0.057	0.07	0.057	0.07	0.042	0.026	0.027	0.043	0.035	0.046	0.043
D	0.043	0.039	0.051	0.033	0.038	0.038	0.04	0.041	0.044	0.039	0.051	0.043
E	0.031	0.035	0.049	0.04	0.035	0.033	0.036	0.033	0.041	0.039	0.048	0.034
F	0.038	0.037	0.045	0.04	0.04	0.041	0.055	0.038	0.039	0.038	0.044	0.036
G	0.035	0.04	0.047	0.041	0.032	0.041	0.039	0.037	0.04	0.043	0.044	0.039
H	0.036	0.045	0.045	0.037	0.037	0.035	0.033	0.041	0.034	0.041	0.046	0.031
