# Supplementary material for: Cytotoxic CD8+ T Cells Expressing CXCR5 Are Detectable in HIV-1 Elite Controllers After Prolonged In Vitro Peptide Stimulation
Source: Front Immunol. 2021 Feb 24;11:622343. doi: 10.3389/fimmu.2020.622343 (PMC7945035; doi:10.3389/fimmu.2020.622343)
Supplement: Supplementary file 8 [file DataSheet_1.zip › VIA3/EC6_VIA3a_patient2_p24ELISA_RawData.xlsx]

## Sheet: Sheet1
User: USER			Path: C:\Program Files (x86)\BMG\Omega\User\Data\							Test ID: 1687
Test Name: P24BIOMARIC								Date: 11.09.2019		Time: 14:12:17
ID1: P24_BioMaric_11/092019_VIA3_plate2
Absorbance			Absorbance values are displayed as OD
	1. Raw Data (450 1)
	1	2	3	4	5	6	7	8	9	10	11	12
A	0.233	0.374	0.66	3.5	3.5	3.5	0.182	0.231	0.149	0.617	0.431	0.208
B	0.144	0.208	0.313	3.5	3.5	3.5	0.171	0.165	0.168	0.314	0.211	0.101
C	0.151	0.148	0.138	3.439	3.5	3.485	0.139	0.156	0.151	0.148	0.139	0.146
D	0.156	0.151	0.154	2.259	2.608	2.194	0.156	0.151	0.154	0.151	0.115	0.137
E	0.152	0.147	0.139	1.043	1.167	0.906	0.148	0.147	0.151	0.153	0.121	0.158
F	0.143	0.147	0.141	0.403	0.44	0.383	0.152	0.148	0.151	0.129	0.139	0.153
G	0.144	0.141	0.152	0.223	0.226	0.197	0.153	0.144	0.161	0.131	0.141	0.143
H	0.112	2.334	0.835	0.15	0.125	0.117	0.148	0.153	0.159	0.16	0.153	0.166
	2. Raw Data (605 2)
	1	2	3	4	5	6	7	8	9	10	11	12
A	0.035	0.043	0.036	0.029	0.049	0.056	0.045	0.053	0.047	0.036	0.045	0.071
B	0.035	0.034	0.045	0.038	0.031	0.033	0.05	0.036	0.058	0.03	0.042	0.035
C	0.031	0.024	0.034	0.024	0.025	0.037	0.036	0.039	0.061	0.037	0.035	0.038
D	0.026	0.038	0.032	0.024	0.031	0.035	0.032	0.032	0.033	0.034	0.027	0.025
E	0.031	0.021	0.02	0.034	0.024	0.033	0.03	0.05	0.032	0.027	0.031	0.025
F	0.026	0.021	0.029	0.028	0.023	0.035	0.029	0.03	0.029	0.03	0.037	0.031
G	0.019	0.02	0.029	0.024	0.029	0.025	0.03	0.031	0.022	0.023	0.021	0.027
H	0.03	0.032	0.031	0.035	0.034	0.03	0.027	0.03	0.03	0.031	0.023	0.022
