# Supplementary material for: Cytotoxic CD8+ T Cells Expressing CXCR5 Are Detectable in HIV-1 Elite Controllers After Prolonged In Vitro Peptide Stimulation
Source: Front Immunol. 2021 Feb 24;11:622343. doi: 10.3389/fimmu.2020.622343 (PMC7945035; doi:10.3389/fimmu.2020.622343)
Supplement: Supplementary file 8 [file DataSheet_1.zip › VIA3/EC7_VIA3a_patient4_p24ELISA_RawData.xlsx]

## Sheet: Sheet1
User: USER			Path: C:\Program Files (x86)\BMG\Omega\User\Data\							Test ID: 1689
Test Name: P24BIOMARIC								Date: 11.09.2019		Time: 14:15:04
ID1: P24_BioMaric_11/092019_VIA3_plate4
Absorbance			Absorbance values are displayed as OD
	1. Raw Data (450 1)
	1	2	3	4	5	6	7	8	9	10	11	12
A	1.047	0.432	1.843	3.5	3.5	3.5	0.119	0.134	0.12	0.133	0.144	0.163
B	0.343	0.162	0.598	3.5	3.5	3.5	0.119	0.104	0.102	0.108	0.109	0.119
C	0.161	0.11	0.215	3.5	3.5	2.833	0.104	0.098	0.097	0.096	0.096	0.107
D	0.108	0.12	0.12	1.983	2.018	0.99	0.102	0.096	0.104	0.092	0.088	0.09
E	0.099	0.108	0.09	0.63	0.559	0.324	0.125	0.092	0.106	0.088	0.096	0.106
F	0.115	0.097	0.094	0.231	0.24	0.152	0.111	0.092	0.1	0.103	0.104	0.104
G	0.116	0.094	0.093	0.137	0.146	0.135	0.099	0.098	0.107	0.108	0.105	0.108
H	0.1	2.721	0.918	2.278	1.549	0.974	0.565	0.364	0.228	0.163	0.122	0.118
	2. Raw Data (605 2)
	1	2	3	4	5	6	7	8	9	10	11	12
A	0.034	0.03	0.031	0.09	0.098	0.212	0.03	0.029	0.032	0.025	0.031	0.033
B	0.031	0.028	0.031	0.061	0.082	0.049	0.03	0.029	0.025	0.034	0.03	0.032
C	0.038	0.035	0.032	0.034	0.035	0.035	0.034	0.031	0.031	0.03	0.033	0.03
D	0.031	0.034	0.037	0.033	0.033	0.03	0.031	0.03	0.032	0.032	0.029	0.032
E	0.025	0.035	0.03	0.033	0.033	0.032	0.031	0.025	0.031	0.031	0.034	0.039
F	0.046	0.036	0.035	0.036	0.036	0.036	0.035	0.03	0.037	0.03	0.037	0.036
G	0.043	0.028	0.032	0.035	0.037	0.036	0.03	0.029	0.031	0.041	0.035	0.034
H	0.033	0.032	0.037	0.034	0.034	0.035	0.032	0.031	0.033	0.029	0.032	0.031
