# Supplementary material for: Cytotoxic CD8+ T Cells Expressing CXCR5 Are Detectable in HIV-1 Elite Controllers After Prolonged In Vitro Peptide Stimulation
Source: Front Immunol. 2021 Feb 24;11:622343. doi: 10.3389/fimmu.2020.622343 (PMC7945035; doi:10.3389/fimmu.2020.622343)
Supplement: Supplementary file 8 [file DataSheet_1.zip › VIA3/VC3_VIA3b_patient2_p24ELISA_RawData.xlsx]

## Sheet: Sheet1
User: USER			Path: C:\Program Files (x86)\BMG\Omega\User\Data\							Test ID: 1691
Test Name: P24BIOMARIC								Date: 11.09.2019		Time: 14:17:40
ID1: P24_BioMaric_11/092019_VIA3_plate6
Absorbance			Absorbance values are displayed as OD
	1. Raw Data (450 1)
	1	2	3	4	5	6	7	8	9	10	11	12
A	0.136	0.097	0.11	0.358	0.462	2.747	0.264	0.175	0.138	0.282	0.816	0.828
B	0.099	0.11	0.111	0.168	0.196	1.115	0.126	0.164	0.122	0.136	0.262	0.294
C	0.098	0.094	0.097	0.115	0.129	0.377	0.114	0.107	0.107	0.112	0.146	0.149
D	0.092	0.105	0.095	0.113	0.105	0.186	0.115	0.1	0.117	0.128	0.12	0.117
E	0.095	0.099	0.088	0.108	0.121	0.133	0.114	0.118	0.111	0.142	0.118	0.096
F	0.093	0.107	0.121	0.129	0.102	0.109	0.113	0.143	0.109	0.11	0.123	0.108
G	0.105	0.126	0.107	0.098	0.132	0.126	0.106	0.119	0.114	0.127	0.125	0.121
H	0.106	2.929	1.051	0.11	0.133	0.116	0.102	0.118	0.114	0.106	0.119	0.123
	2. Raw Data (605 2)
	1	2	3	4	5	6	7	8	9	10	11	12
A	0.025	0.023	0.024	0.028	0.032	0.039	0.023	0.03	0.018	0.026	0.031	0.025
B	0.024	0.028	0.028	0.025	0.029	0.024	0.024	0.03	0.029	0.025	0.031	0.026
C	0.024	0.027	0.025	0.023	0.023	0.036	0.03	0.024	0.029	0.032	0.025	0.03
D	0.023	0.026	0.025	0.023	0.03	0.031	0.03	0.025	0.031	0.023	0.025	0.028
E	0.018	0.026	0.026	0.021	0.035	0.031	0.028	0.032	0.031	0.026	0.029	0.024
F	0.03	0.027	0.026	0.024	0.025	0.02	0.024	0.033	0.028	0.026	0.028	0.019
G	0.023	0.022	0.029	0.03	0.035	0.028	0.029	0.028	0.029	0.026	0.028	0.021
H	0.031	0.03	0.029	0.029	0.029	0.02	0.03	0.026	0.027	0.021	0.026	0.022
