# Supplementary material for: Cytotoxic CD8+ T Cells Expressing CXCR5 Are Detectable in HIV-1 Elite Controllers After Prolonged In Vitro Peptide Stimulation
Source: Front Immunol. 2021 Feb 24;11:622343. doi: 10.3389/fimmu.2020.622343 (PMC7945035; doi:10.3389/fimmu.2020.622343)
Supplement: Supplementary file 8 [file DataSheet_1.zip › VIA3/VC4_VIA3b_patient4_p24ELISA_RawData.xlsx]

## Sheet: Sheet1
User: USER			Path: C:\Program Files (x86)\BMG\Omega\User\Data\							Test ID: 1693
Test Name: P24BIOMARIC								Date: 11.09.2019		Time: 14:20:17
ID1: P24_BioMaric_11/092019_VIA3_plate8
Absorbance			Absorbance values are displayed as OD
	1. Raw Data (450 1)
	1	2	3	4	5	6	7	8	9	10	11	12
A	2.644	1.659	0.999	3.5	3.5	3.5	0.147	0.116	0.181	0.18	3.5	1.462
B	1.025	0.541	0.33	3.5	3.5	3.5	0.102	0.108	0.098	0.108	2.257	0.507
C	0.313	0.181	0.137	3.5	3.5	3.5	0.133	0.09	0.097	0.088	0.78	0.183
D	0.141	0.11	0.105	3.5	3.448	3.5	0.089	0.095	0.092	0.085	0.27	0.11
E	0.113	0.092	0.104	2.441	2.687	2.764	0.084	0.083	0.077	0.099	0.134	0.086
F	0.109	0.097	0.093	1.21	1.52	1.415	0.092	0.083	0.088	0.084	0.105	0.088
G	0.132	0.101	0.101	0.593	0.814	0.632	0.091	0.089	0.087	0.089	0.095	0.1
H	0.104	2.493	0.821	0.112	0.102	0.097	0.102	0.099	0.107	0.101	0.11	0.117
	2. Raw Data (605 2)
	1	2	3	4	5	6	7	8	9	10	11	12
A	0.034	0.028	0.032	0.035	0.044	0.034	0.028	0.033	0.036	0.032	0.036	0.027
B	0.033	0.028	0.025	0.034	0.036	0.035	0.04	0.047	0.025	0.032	0.058	0.03
C	0.03	0.024	0.026	0.036	0.031	0.031	0.071	0.034	0.039	0.031	0.02	0.029
D	0.03	0.024	0.026	0.03	0.036	0.029	0.033	0.04	0.036	0.032	0.036	0.03
E	0.03	0.031	0.038	0.038	0.03	0.033	0.029	0.033	0.03	0.046	0.028	0.025
F	0.03	0.029	0.03	0.029	0.032	0.037	0.035	0.027	0.033	0.033	0.028	0.026
G	0.041	0.03	0.036	0.027	0.03	0.031	0.033	0.032	0.026	0.037	0.03	0.029
H	0.035	0.035	0.05	0.032	0.036	0.035	0.035	0.029	0.036	0.032	0.037	0.034
