# Supplementary material for: Cytotoxic CD8+ T Cells Expressing CXCR5 Are Detectable in HIV-1 Elite Controllers After Prolonged In Vitro Peptide Stimulation
Source: Front Immunol. 2021 Feb 24;11:622343. doi: 10.3389/fimmu.2020.622343 (PMC7945035; doi:10.3389/fimmu.2020.622343)
Supplement: Supplementary file 8 [file DataSheet_1.zip › VIA4/ART7_VIA4a_patient3_p24ELISA_RawData.xlsx]

## Sheet: Sheet1
User: USER			Path: C:\Program Files (x86)\BMG\Omega\User\Data\							Test ID: 1487
Test Name: P24BIOMARIC								Date: 24.04.2019		Time: 13:54:18
ID1: p24_BioMariC_PL2
Absorbance			Absorbance values are displayed as OD
	1. Raw Data (450 1)
	1	2	3	4	5	6	7	8	9	10	11	12
A	3.5	3.5	3.5	3.5	3.5	3.5	3.5	3.5	3.5	3.5	3.5	3.5
B	3.5	3.5	2.227	3.5	3.5	3.5	3.5	3.5	3.5	3.5	3.5	3.5
C	3.5	3.5	0.742	3.5	3.5	3.5	3.5	3.5	3.5	3.5	3.5	3.5
D	3.5	3.5	0.263	3.5	3.5	3.5	2.813	2.631	1.929	2.28	3.5	2.871
E	2.836	3.412	0.168	2.974	3.5	3.5	1.375	1.203	1.048	1.394	2.982	1.438
F	1	1.65	0.135	1.258	2.361	2.188	0.729	0.589	0.658	0.73	1.329	0.749
G	0.542	0.631	0.132	0.491	1.073	0.91	0.397	0.381	0.342	0.3891	0.636	0.402
H	0.154	3.242	0.863	0.14	0.181	0.192	0.165	0.152	0.156	0.15	0.165	0.21
	2. Raw Data (605 2)
	1	2	3	4	5	6	7	8	9	10	11	12
A	0.04	0.034	0.024	0.041	0.032	0.03	0.03	0.025	0.035	0.037	0.028	0.036
B	0.043	0.036	0.052	0.037	0.035	0.041	0.025	0.027	0.031	0.043	0.03	0.039
C	0.033	0.047	0.043	0.029	0.038	0.033	0.03	0.029	0.024	0.027	0.026	0.032
D	0.03	0.031	0.027	0.027	0.029	0.042	0.027	0.032	0.032	0.03	0.028	0.027
E	0.024	0.025	0.027	0.023	0.03	0.027	0.021	0.021	0.025	0.03	0.024	0.027
F	0.025	0.025	0.027	0.02	0.02	0.031	0.023	0.021	0.021	0.021	0.022	0.027
G	0.025	0.024	0.027	0.023	0.024	0.027	0.022	0.022	0.023	0.022	0.023	0.027
H	0.023	0.024	0.021	0.019	0.019	0.022	0.018	0.022	0.019	0.022	0.02	0.023
