# Supplementary material for: Cytotoxic CD8+ T Cells Expressing CXCR5 Are Detectable in HIV-1 Elite Controllers After Prolonged In Vitro Peptide Stimulation
Source: Front Immunol. 2021 Feb 24;11:622343. doi: 10.3389/fimmu.2020.622343 (PMC7945035; doi:10.3389/fimmu.2020.622343)
Supplement: Supplementary file 8 [file DataSheet_1.zip › VIA4/ART8_VIA4b_patient1_p24ELISA_RawData.xlsx]

## Sheet: Sheet1
User: USER			Path: C:\Program Files (x86)\BMG\Omega\User\Data\							Test ID: 1490
Test Name: P24BIOMARIC								Date: 24.04.2019		Time: 14:02:11
ID1: p24_BioMariC_PL5
Absorbance			Absorbance values are displayed as OD
	1. Raw Data (450 1)
	1	2	3	4	5	6	7	8	9	10	11	12
A	2.918	3.334	3.5	3.5	3.5	3.5	3.341	2.891	3.322	3.5	3.5	3.5
B	1.389	1.89	2.831	3.5	3.5	3.5	1.812	1.431	1.938	3.5	3.5	3.5
C	0.893	1.011	1.619	3.5	3.5	3.5	0.918	0.781	1.01	2.914	3.148	3.019
D	0.584	0.611	0.981	3.5	2.822	3.5	0.421	0.389	0.613	1.349	1.648	1.539
E	0.289	0.393	0.583	3.254	1.035	1.986	0.214	0.287	0.31	0.659	0.987	0.613
F	0.178	0.163	0.238	1.851	0.507	0.953	0.151	0.189	0.207	0.289	0.548	0.388
G	0.254	0.266	0.146	0.748	0.255	0.377	0.149	0.153	0.166	0.147	0.283	0.162
H	0.211	3.218	0.862	0.217	0.235	0.237	0.242	0.237	0.254	0.27	0.306	0.499
	2. Raw Data (605 2)
	1	2	3	4	5	6	7	8	9	10	11	12
A	0.024	0.021	0.028	0.053	0.035	0.061	0.023	0.029	0.023	0.032	0.031	0.029
B	0.025	0.029	0.032	0.056	0.033	0.032	0.027	0.025	0.02	0.037	0.023	0.022
C	0.027	0.022	0.023	0.034	0.036	0.023	0.029	0.023	0.021	0.02	0.026	0.022
D	0.023	0.027	0.023	0.024	0.022	0.024	0.03	0.021	0.022	0.019	0.277	0.02
E	0.023	0.023	0.025	0.025	0.018	0.028	0.022	0.025	0.025	0.023	0.022	0.021
F	0.075	0.019	0.016	0.021	0.023	0.028	0.026	0.023	0.027	0.025	0.017	0.484
G	0.021	0.025	0.02	0.022	0.016	0.026	0.019	0.026	0.023	0.025	0.019	0.019
H	0.021	0.029	0.027	0.024	0.025	0.027	0.024	0.017	0.021	0.027	0.018	0.024
