# Supplementary material for: Cytotoxic CD8+ T Cells Expressing CXCR5 Are Detectable in HIV-1 Elite Controllers After Prolonged In Vitro Peptide Stimulation
Source: Front Immunol. 2021 Feb 24;11:622343. doi: 10.3389/fimmu.2020.622343 (PMC7945035; doi:10.3389/fimmu.2020.622343)
Supplement: Supplementary file 8 [file DataSheet_1.zip › VIA4/CD4only_VIA4a_p24ELISA_RawData.xlsx]

## Sheet: Sheet1
User: USER			Path: C:\Program Files (x86)\BMG\Omega\User\Data\							Test ID: 1492
Test Name: P24BIOMARIC								Date: 24.04.2019		Time: 14:06:23
ID1: p24_BioMariC_PL7
Absorbance			Absorbance values are displayed as OD
	1. Raw Data (450 1)
	1	2	3	4	5	6	7	8	9	10	11	12
A	3.5	3.5	3.5	3.5	3.5	3.5	3.5	3.5	3.5	3.5	3.5	3.5
B	3.5	3.5	3.5	3.5	3.5	3.5	3.5	3.5	3.5	3.5	3.5	3.5
C	3.264	2.541	3.077	3.5	3.5	3.5	3.5	3.5	3.5	3.5	3.5	3.5
D	0.934	1.221	1.306	3.5	3.5	3.5	2.951	3.5	3.5	3.5	3.5	3.5
E	0.537	0.425	0.517	2.376	3.09	3.5	1.495	2.287	2.193	2.93	3.048	2.993
F	0.258	0.276	0.236	1.014	2.244	2.536	0.775	1.165	1.316	1.991	2.114	1.684
G	0.2	0.224	0.182	0.615	1.232	1.627	0.465	0.689	0.772	1.258	1.127	0.783
H	2.356	1.229	0.786	0.53	0.29	0.261	0.171	0.16	0.11	2.942	0.739	0.159
	2. Raw Data (605 2)
	1	2	3	4	5	6	7	8	9	10	11	12
A	0.048	0.049	0.039	0.038	0.045	0.045	0.043	0.039	0.059	0.055	0.079	0.108
B	0.033	0.036	0.036	0.043	0.032	0.042	0.044	0.036	0.03	0.035	0.043	0.03
C	0.036	0.034	0.032	0.037	0.04	0.041	0.028	0.038	0.033	0.036	0.029	0.032
D	0.034	0.035	0.058	0.034	0.036	0.036	0.035	0.03	0.035	0.035	0.03	0.034
E	0.034	0.037	0.035	0.035	0.039	0.036	0.037	0.038	0.034	0.032	0.034	0.025
F	0.029	0.039	0.037	0.038	0.038	0.075	0.037	0.038	0.035	0.021	0.035	0.033
G	0.037	0.035	0.033	0.033	0.034	0.031	0.031	0.031	0.024	0.028	0.033	0.034
H	0.035	0.032	0.031	0.035	0.032	0.029	0.026	0.026	0.028	0.03	0.027	0.026
