# Supplementary material for: Cytotoxic CD8+ T Cells Expressing CXCR5 Are Detectable in HIV-1 Elite Controllers After Prolonged In Vitro Peptide Stimulation
Source: Front Immunol. 2021 Feb 24;11:622343. doi: 10.3389/fimmu.2020.622343 (PMC7945035; doi:10.3389/fimmu.2020.622343)
Supplement: Supplementary file 8 [file DataSheet_1.zip › VIA4/CD4only_VIA4b_p24ELISA_RawData.xlsx]

## Sheet: Sheet1
User: USER			Path: C:\Program Files (x86)\BMG\Omega\User\Data\							Test ID: 1491
Test Name: P24BIOMARIC								Date: 24.04.2019		Time: 14:04:38
ID1: p24_BioMariC_PL8
Absorbance			Absorbance values are displayed as OD
	1. Raw Data (450 1)
	1	2	3	4	5	6	7	8	9	10	11	12
A	3.5	3.5	3.5	3.5	3.5	3.5	3.5	3.5	3.5	3.5	3.5	3.5
B	3.5	3.5	3.5	3.5	3.5	3.5	3.5	3.5	3.5	3.5	3.5	3.5
C	3.5	3.5	3.5	3.5	3.5	3.5	3.5	3.5	3.5	1.84	3.5	3.5
D	3.5	3.5	3.5	3.5	3.5	3.5	3.5	3.5	3.5	0.653	2.135	2.616
E	3.014	3.5	3.5	3.269	3.41	3.074	2.729	3.421	3.484	0.251	0.849	1.255
F	2.212	2.062	2.132	1.484	1.981	1.603	1.433	1.884	2.019	0.176	0.394	0.759
G	0.855	1.062	1.225	0.999	1.029	0.813	0.725	0.927	1.13	0.167	0.283	0.407
H	0.097	3.126	0.877	0.165	0.113	0.197	0.176	0.213	0.224	0.228	0.261	0.336
	2. Raw Data (605 2)
	1	2	3	4	5	6	7	8	9	10	11	12
A	0.042	0.049	0.04	0.032	0.035	0.039	0.053	0.036	0.039	0.088	0.033	0.037
B	0.036	0.043	0.043	0.044	0.043	0.037	0.044	0.049	0.047	0.031	0.024	0.029
C	0.035	0.028	0.028	0.032	0.041	0.041	0.036	0.052	0.031	0.031	0.026	0.027
D	0.034	0.024	0.026	0.031	0.031	0.028	0.027	0.024	0.033	0.029	0.032	0.032
E	0.025	0.022	0.022	0.023	0.021	0.045	0.023	0.037	0.024	0.029	0.021	0.022
F	0.478	0.026	0.021	0.026	0.03	0.023	0.021	0.029	0.033	0.028	0.022	0.26
G	0.031	0.021	0.021	0.025	0.02	0.021	0.028	0.027	0.035	0.028	0.031	0.031
H	0.02	0.02	0.018	0.024	0.02	0.069	0.027	0.03	0.032	0.029	0.03	0.033
