# Supplementary material for: Cytotoxic CD8+ T Cells Expressing CXCR5 Are Detectable in HIV-1 Elite Controllers After Prolonged In Vitro Peptide Stimulation
Source: Front Immunol. 2021 Feb 24;11:622343. doi: 10.3389/fimmu.2020.622343 (PMC7945035; doi:10.3389/fimmu.2020.622343)
Supplement: Supplementary file 8 [file DataSheet_1.zip › VIA4/EC8_VIA4a_patient1_p24ELISA_RawData.xlsx]

## Sheet: Sheet1
User: USER			Path: C:\Program Files (x86)\BMG\Omega\User\Data\							Test ID: 1486
Test Name: P24BIOMARIC								Date: 24.04.2019		Time: 13:52:18
ID1: p24_BioMariC_PL1
Absorbance			Absorbance values are displayed as OD
	1. Raw Data (450 1)
	1	2	3	4	5	6	7	8	9	10	11	12
A	0.501	0.439	0.236	3.5	3.5	3.5	0.92	0.19	0.192	3.5	1.321	3.5
B	0.237	0.28	0.154	3.5	3.5	3.5	0.326	0.114	0.158	3.5	0.457	2.884
C	0.242	0.15	0.108	2.429	2.939	2.378	0.154	0.112	0.165	3.189	0.27	1.187
D	0.199	0.144	0.114	0.908	1.199	0.866	0.134	0.131	0.148	1.384	0.19	0.492
E	0.177	0.171	0.11	0.447	0.424	0.377	0.134	0.111	0.167	0.517	0.159	0.273
F	0.17	0.137	0.132	0.208	0.231	0.266	0.173	0.121	0.158	0.246	0.166	0.169
G	0.179	0.159	0.157	0.218	0.209	0.195	0.156	0.134	0.194	0.205	0.144	0.191
H	2.715	1.717	1.006	0.664	0.399	0.295	0.26	0.257	0.156	2.806	0.787	0.161
	2. Raw Data (605 2)
	1	2	3	4	5	6	7	8	9	10	11	12
A	0.025	0.032	0.034	0.066	0.05	0.049	0.034	0.033	0.031	0.045	0.034	0.038
B	0.027	0.024	0.029	0.037	0.034	0.039	0.03	0.033	0.031	0.034	0.034	0.033
C	0.029	0.02	0.023	0.033	0.031	0.031	0.026	0.02	0.029	0.049	0.036	0.032
D	0.02	0.026	0.031	0.025	0.03	0.025	0.029	0.029	0.033	0.033	0.033	0.03
E	0.026	0.023	0.023	0.027	0.022	0.046	0.024	0.03	0.031	0.028	0.028	0.027
F	0.024	0.028	0.024	0.027	0.027	0.021	0.024	0.033	0.031	0.028	0.032	0.033
G	0.025	0.02	0.028	0.033	0.029	0.027	0.025	0.022	0.028	0.029	0.028	0.027
H	0.027	0.029	0.029	0.028	0.028	0.029	0.03	0.029	0.028	0.031	0.03	0.03
