# Supplementary material for: Cytotoxic CD8+ T Cells Expressing CXCR5 Are Detectable in HIV-1 Elite Controllers After Prolonged In Vitro Peptide Stimulation
Source: Front Immunol. 2021 Feb 24;11:622343. doi: 10.3389/fimmu.2020.622343 (PMC7945035; doi:10.3389/fimmu.2020.622343)
Supplement: Supplementary file 8 [file DataSheet_1.zip › VIA4/EC9_VIA4a_patient2_p24ELISA_RawData.xlsx]

## Sheet: Sheet1
User: USER			Path: C:\Program Files (x86)\BMG\Omega\User\Data\							Test ID: 1489
Test Name: P24BIOMARIC								Date: 24.04.2019		Time: 13:58:43
ID1: p24_BioMariC_PL2
Absorbance			Absorbance values are displayed as OD
	1. Raw Data (450 1)
	1	2	3	4	5	6	7	8	9	10	11	12
A	3.5	3.327	3.5	3.5	3.5	3.5	0.421	0.389	0.613	2.914	3.148	3.019
B	3.219	1.739	3.41	3.5	3.5	3.5	0.214	0.287	0.31	1.349	1.648	1.539
C	1.713	0.981	2.137	3.5	3.5	3.5	0.151	0.189	0.207	0.659	0.987	0.613
D	0.914	0.528	1.013	3.5	3.5	3.5	0.161	0.171	0.169	0.289	0.548	0.388
E	0.511	0.283	0.692	3.359	3.325	3.331	0.148	0.168	0.163	0.147	0.283	0.162
F	0.263	0.156	0.373	1.869	1.861	1.905	0.132	0.159	0.168	0.153	0.163	0.129
G	0.159	0.161	0.187	0.778	0.804	0.811	0.149	0.153	0.166	0.156	0.151	0.139
H	0.107	3.151	0.817	0.131	0.118	0.114	0.114	0.105	0.095	0.104	0.119	0.117
	2. Raw Data (605 2)
	1	2	3	4	5	6	7	8	9	10	11	12
A	0.035	0.041	0.047	0.037	0.039	0.049	0.036	0.039	0.039	0.058	0.043	0.033
B	0.035	0.042	0.043	0.056	0.052	0.092	0.034	0.033	0.033	0.029	0.052	0.033
C	0.034	0.04	0.051	0.046	0.047	0.042	0.032	0.043	0.027	0.032	0.026	0.021
D	0.036	0.04	0.041	0.036	0.039	0.039	0.023	0.032	0.029	0.029	0.022	0.027
E	0.038	0.038	0.036	0.036	0.032	0.04	0.024	0.029	0.024	0.026	0.025	0.031
F	0.031	0.03	0.034	0.044	0.03	0.043	0.036	0.03	0.038	0.027	0.024	0.033
G	0.03	0.033	0.04	0.03	0.039	0.025	0.028	0.022	0.032	0.03	0.023	0.032
H	0.033	0.031	0.038	0.029	0.036	0.029	0.027	0.029	0.024	0.029	0.033	0.032
