# Supplementary material for: Cytotoxic CD8+ T Cells Expressing CXCR5 Are Detectable in HIV-1 Elite Controllers After Prolonged In Vitro Peptide Stimulation
Source: Front Immunol. 2021 Feb 24;11:622343. doi: 10.3389/fimmu.2020.622343 (PMC7945035; doi:10.3389/fimmu.2020.622343)
Supplement: Supplementary file 8 [file DataSheet_1.zip › VIA4/VC5_VIA4a_patient4_p24ELISA_RawData.xlsx]

## Sheet: Sheet1
User: USER			Path: C:\Program Files (x86)\BMG\Omega\User\Data\							Test ID: 1488
Test Name: P24BIOMARIC								Date: 24.04.2019		Time: 13:55:53
ID1: p24_BioMariC_PL4
Absorbance			Absorbance values are displayed as OD
	1. Raw Data (450 1)
	1	2	3	4	5	6	7	8	9	10	11	12
A	3.5	3.5	3.5	3.5	3.5	3.5	0.521	0.49	0.154	3.5	3.5	3.5
B	3.5	3.5	3.5	3.5	3.5	3.5	0.196	0.197	0.113	3.5	3.5	3.5
C	3.5	3.5	3.5	3.5	3.5	3.5	0.122	0.119	0.109	3.5	3.5	3.5
D	1.765	2.914	2.41	3.331	3.5	3.499	0.112	0.102	0.109	2.975	3.5	3.5
E	0.64	1.723	0.97	1.526	2.145	1.904	0.106	0.1	0.104	1.933	2.454	2.471
F	0.239	0.729	0.311	0.523	0.768	0.706	0.121	0.101	0.112	0.876	1.363	1.548
G	0.155	0.301	0.194	0.248	0.33	0.287	0.091	0.108	0.11	0.368	0.616	0.685
H	0.098	2.618	0.682	0.146	0.137	0.123	0.127	0.12	0.118	0.135	0.141	0.165
	2. Raw Data (605 2)
	1	2	3	4	5	6	7	8	9	10	11	12
A	0.044	0.046	0.043	0.041	0.039	0.033	0.027	0.03	0.025	0.037	0.035	0.037
B	0.046	0.048	0.041	0.039	0.037	0.036	0.022	0.028	0.021	0.039	0.047	0.037
C	0.038	0.041	0.042	0.044	0.044	0.038	0.03	0.031	0.025	0.035	0.031	0.039
D	0.043	0.038	0.043	0.042	0.041	0.033	0.033	0.03	0.037	0.036	0.036	0.036
E	0.035	0.037	0.046	0.043	0.046	0.036	0.035	0.031	0.036	0.028	0.035	0.036
F	0.045	0.042	0.046	0.045	0.042	0.044	0.039	0.037	0.031	0.029	0.032	0.037
G	0.038	0.034	0.047	0.045	0.047	0.041	0.039	0.041	0.036	0.032	0.03	0.035
H	0.035	0.038	0.039	0.046	0.038	0.03	0.033	0.033	0.032	0.025	0.027	0.031
