# Supplementary material for: Cytotoxic CD8+ T Cells Expressing CXCR5 Are Detectable in HIV-1 Elite Controllers After Prolonged In Vitro Peptide Stimulation
Source: Front Immunol. 2021 Feb 24;11:622343. doi: 10.3389/fimmu.2020.622343 (PMC7945035; doi:10.3389/fimmu.2020.622343)
Supplement: Supplementary file 8 [file DataSheet_1.zip › VIA5/ART10_VIA5b_patient1_p24ELISA_RawData.xlsx]

## Sheet: Sheet1
User: USER			Path: C:\Program Files (x86)\BMG\Omega\User\Data\							Test ID: 1690
Test Name: P24BIOMARIC								Date: 11.09.2019		Time: 14:16:18
ID1: P24_BioMaric_11/092019_VIA5_plate5
Absorbance			Absorbance values are displayed as OD
	1. Raw Data (450 1)
	1	2	3	4	5	6	7	8	9	10	11	12
A	3.5	3.5	3.5	3.5	3.5	3.5	3.5	3.5	3.5	3.5	3.5	3.5
B	3.5	3.5	3.5	3.5	3.5	3.5	3.5	3.5	3.5	3.5	3.5	3.5
C	3.5	3.5	3.5	3.5	3.5	3.5	3.5	3.467	2.973	3.5	3.5	3.5
D	3.5	3.5	3.5	3.408	3.403	3.44	2.421	2.162	1.502	3.5	3.466	3.449
E	2.586	2.71	2.55	2.27	2	2.037	1.125	0.94	0.585	2.296	2.366	1.957
F	1.477	1.751	1.612	1.064	0.999	0.917	0.488	0.385	0.266	1.108	1.076	0.908
G	0.749	1.095	0.975	0.56	0.498	0.395	0.273	0.239	0.209	0.578	0.552	0.464
H	0.128	2.72	1.133	0.146	0.143	0.144	0.177	0.171	0.175	0.22	0.223	0.213
	2. Raw Data (605 2)
	1	2	3	4	5	6	7	8	9	10	11	12
A	0.034	0.035	0.034	0.033	0.034	0.035	0.038	0.029	0.036	0.036	0.044	0.035
B	0.031	0.025	0.026	0.036	0.032	0.037	0.039	0.033	0.025	0.035	0.033	0.031
C	0.036	0.033	0.032	0.026	0.032	0.038	0.036	0.041	0.032	0.036	0.039	0.035
D	0.032	0.032	0.039	0.028	0.026	0.033	0.035	0.033	0.04	0.03	0.031	0.05
E	0.031	0.034	0.037	0.044	0.028	0.033	0.032	0.032	0.033	0.031	0.034	0.026
F	0.033	0.034	0.032	0.035	0.039	0.036	0.035	0.029	0.037	0.036	0.036	0.033
G	0.029	0.033	0.026	0.029	0.029	0.033	0.03	0.032	0.033	0.033	0.032	0.029
H	0.029	0.032	0.029	0.032	0.032	0.035	0.029	0.025	0.031	0.032	0.031	0.03
