# Supplementary material for: Cytotoxic CD8+ T Cells Expressing CXCR5 Are Detectable in HIV-1 Elite Controllers After Prolonged In Vitro Peptide Stimulation
Source: Front Immunol. 2021 Feb 24;11:622343. doi: 10.3389/fimmu.2020.622343 (PMC7945035; doi:10.3389/fimmu.2020.622343)
Supplement: Supplementary file 8 [file DataSheet_1.zip › VIA5/ART11_VIA5b_patient2_p24ELISA_RawData.xlsx]

## Sheet: Sheet1
User: USER			Path: C:\Program Files (x86)\BMG\Omega\User\Data\							Test ID: 1692
Test Name: P24BIOMARIC								Date: 11.09.2019		Time: 14:18:58
ID1: P24_BioMaric_11/092019_VIA5_plate7
Absorbance			Absorbance values are displayed as OD
	1. Raw Data (450 1)
	1	2	3	4	5	6	7	8	9	10	11	12
A	3.5	3.479	3.5	3.5	3.5	3.5	2.199	3.5	2.839	3.5	3.5	3.5
B	3.5	3.5	3.5	3.5	3.5	3.5	0.807	2.948	1.582	3.5	3.5	2.789
C	3.5	3.5	3.001	3.5	3.5	3.5	0.266	1.43	0.783	2.379	2.891	1.538
D	3.5	3.217	1.662	3.5	3.5	3.5	0.145	0.683	0.439	1.022	1.529	0.534
E	2.762	2.098	0.692	3.057	3.363	3.284	0.125	0.381	0.223	0.453	0.873	0.21
F	1.65	0.932	0.316	2.216	2.35	2.271	0.106	0.191	0.16	0.224	0.311	0.165
G	0.812	0.434	0.226	1.23	1.309	1.194	0.118	0.116	0.102	0.166	0.164	0.192
H	0.129	2.81	1.104	2.685	1.852	1.117	0.75	0.457	0.315	0.215	0.199	0.204
	2. Raw Data (605 2)
	1	2	3	4	5	6	7	8	9	10	11	12
A	0.032	0.029	0.024	0.031	0.034	0.036	0.03	0.041	0.035	0.03	0.042	0.029
B	0.032	0.031	0.04	0.038	0.031	0.03	0.029	0.025	0.073	0.027	0.049	0.028
C	0.087	0.033	0.033	0.032	0.036	0.041	0.032	0.031	0.028	0.027	0.025	0.03
D	0.042	0.033	0.032	0.037	0.033	0.037	0.031	0.032	0.032	0.03	0.03	0.03
E	0.036	0.031	0.026	0.034	0.035	0.038	0.03	0.034	0.027	0.035	0.027	0.022
F	0.031	0.034	0.032	0.035	0.032	0.038	0.03	0.031	0.038	0.027	0.027	0.025
G	0.034	0.034	0.031	0.034	0.032	0.039	0.033	0.036	0.03	0.031	0.03	0.031
H	0.037	0.037	0.038	0.045	0.036	0.037	0.037	0.033	0.035	0.034	0.032	0.033
