# Supplementary material for: Cytotoxic CD8+ T Cells Expressing CXCR5 Are Detectable in HIV-1 Elite Controllers After Prolonged In Vitro Peptide Stimulation
Source: Front Immunol. 2021 Feb 24;11:622343. doi: 10.3389/fimmu.2020.622343 (PMC7945035; doi:10.3389/fimmu.2020.622343)
Supplement: Supplementary file 8 [file DataSheet_1.zip › VIA5/ART12_VIA5b_patient3_p24ELISA_RawData.xlsx]

## Sheet: Sheet1
User: USER			Path: C:\Program Files (x86)\BMG\Omega\User\Data\							Test ID: 1693
Test Name: P24BIOMARIC								Date: 11.09.2019		Time: 14:20:17
ID1: P24_BioMaric_11/092019_VIA5_plate8
Absorbance			Absorbance values are displayed as OD
	1. Raw Data (450 1)
	1	2	3	4	5	6	7	8	9	10	11	12
A	3.5	3.094	3.5	3.5	3.5	3.5	3.5	2.65	1.668	3.5	3.5	3.5
B	3.35	1.606	3.052	3.5	3.5	3.5	3.119	1.116	0.585	2.893	3.351	3.5
C	1.887	0.553	1.516	3.5	3.5	3.5	1.599	0.404	0.234	1.549	1.983	2.903
D	0.718	0.239	0.544	2.954	3.051	2.999	0.613	0.185	0.181	0.769	0.719	1.364
E	0.281	0.155	0.235	1.428	1.512	1.495	0.256	0.135	0.136	0.384	0.307	0.559
F	0.172	0.14	0.144	0.613	0.624	0.586	0.141	0.115	0.172	0.189	0.174	0.286
G	0.142	0.135	0.12	0.26	0.273	0.26	0.129	0.122	0.13	0.169	0.15	0.171
H	0.118	2.802	1.157	0.133	0.119	0.124	0.15	0.158	0.181	0.214	0.175	0.199
	2. Raw Data (605 2)
	1	2	3	4	5	6	7	8	9	10	11	12
A	0.037	0.038	0.037	0.039	0.035	0.031	0.035	0.034	0.054	0.034	0.037	0.031
B	0.036	0.036	0.037	0.038	0.039	0.034	0.041	0.035	0.036	0.035	0.036	0.036
C	0.034	0.034	0.035	0.037	0.035	0.04	0.032	0.033	0.036	0.038	0.034	0.033
D	0.039	0.041	0.041	0.042	0.037	0.029	0.033	0.041	0.036	0.028	0.037	0.036
E	0.035	0.034	0.037	0.037	0.033	0.037	0.03	0.033	0.033	0.031	0.03	0.039
F	0.027	0.033	0.034	0.035	0.033	0.033	0.032	0.032	0.048	0.042	0.03	0.034
G	0.034	0.044	0.037	0.036	0.034	0.033	0.031	0.032	0.034	0.039	0.034	0.034
H	0.033	0.036	0.033	0.033	0.035	0.036	0.029	0.035	0.038	0.038	0.033	0.035
