# Supplementary material for: Cytotoxic CD8+ T Cells Expressing CXCR5 Are Detectable in HIV-1 Elite Controllers After Prolonged In Vitro Peptide Stimulation
Source: Front Immunol. 2021 Feb 24;11:622343. doi: 10.3389/fimmu.2020.622343 (PMC7945035; doi:10.3389/fimmu.2020.622343)
Supplement: Supplementary file 8 [file DataSheet_1.zip › VIA5/ART9_VIA5a_patient4_p24ELISA_RawData.xlsx]

## Sheet: Sheet1
User: USER			Path: C:\Program Files (x86)\BMG\Omega\User\Data\							Test ID: 1689
Test Name: P24BIOMARIC								Date: 11.09.2019		Time: 14:15:04
ID1: P24_BioMaric_11/092019_VIA5_plate4
Absorbance			Absorbance values are displayed as OD
	1. Raw Data (450 1)
	1	2	3	4	5	6	7	8	9	10	11	12
A	0.283	3.5	0.345	3.5	3.5	3.5	0.162	0.136	0.161	0.154	0.184	0.328
B	0.153	3.5	0.146	3.5	3.5	3.5	0.109	0.112	0.118	0.12	0.126	0.164
C	0.117	3.5	0.109	3.5	3.5	3.5	0.093	0.097	0.105	0.11	0.161	0.143
D	0.114	3.339	0.101	3.5	3.5	3.5	0.1	0.099	0.106	0.102	0.119	0.155
E	0.106	2.487	0.104	3.489	3.5	3.483	0.104	0.095	0.094	0.1	0.109	0.121
F	0.1	1.222	0.102	2.429	2.502	2.38	0.092	0.103	0.125	0.102	0.123	0.14
G	0.149	0.593	0.144	1.487	1.636	1.35	0.098	0.096	0.106	0.118	0.206	0.124
H	0.098	2.859	1.044	2.599	1.781	1.136	0.679	0.431	0.303	0.241	0.2	0.18
	2. Raw Data (605 2)
	1	2	3	4	5	6	7	8	9	10	11	12
A	0.022	0.032	0.031	0.034	0.032	0.029	0.03	0.026	0.028	0.025	0.026	0.032
B	0.028	0.033	0.023	0.03	0.035	0.028	0.03	0.032	0.027	0.028	0.023	0.032
C	0.024	0.029	0.031	0.024	0.034	0.034	0.022	0.027	0.024	0.025	0.026	0.027
D	0.03	0.029	0.031	0.028	0.029	0.026	0.026	0.028	0.025	0.03	0.027	0.029
E	0.022	0.032	0.03	0.03	0.027	0.032	0.03	0.025	0.022	0.025	0.028	0.027
F	0.024	0.025	0.022	0.034	0.04	0.027	0.026	0.033	0.04	0.025	0.023	0.032
G	0.027	0.028	0.035	0.027	0.026	0.032	0.025	0.024	0.025	0.028	0.096	0.019
H	0.025	0.024	0.022	0.019	0.025	0.032	0.023	0.03	0.021	0.025	0.025	0.024
