# Supplementary material for: Cytotoxic CD8+ T Cells Expressing CXCR5 Are Detectable in HIV-1 Elite Controllers After Prolonged In Vitro Peptide Stimulation
Source: Front Immunol. 2021 Feb 24;11:622343. doi: 10.3389/fimmu.2020.622343 (PMC7945035; doi:10.3389/fimmu.2020.622343)
Supplement: Supplementary file 8 [file DataSheet_1.zip › VIA5/CD4only_VIA5a_p24ELISA_RawData.xlsx]

## Sheet: Sheet1
User: USER			Path: C:\Program Files (x86)\BMG\Omega\User\Data\							Test ID: 1694
Test Name: P24BIOMARIC								Date: 11.09.2019		Time: 14:21:32
ID1: P24_BioMaric_11/092019_VIA5_plate9
Absorbance			Absorbance values are displayed as OD
	1. Raw Data (450 1)
	1	2	3	4	5	6	7	8	9	10	11	12
A	3.456	3.5	3.5	3.5	3.5	3.5	3.5	3.5	3.5	3.5	3.5	3.5
B	3.5	3.5	3.5	3.5	3.5	3.5	3.5	3.5	3.5	3.5	3.5	3.5
C	3.5	3.5	3.5	3.5	3.5	3.5	2.378	3.455	3.49	3.5	3.5	3.5
D	3.5	3.5	3.5	3.5	3.5	3.5	0.881	2.202	2.215	3.5	3.5	3.5
E	2.512	3.393	3.153	2.456	2.558	2.704	0.341	0.906	0.909	3.218	3.258	3.42
F	1.216	2.433	1.9	1.338	1.512	1.653	0.2	0.45	0.414	2.054	2.114	2.079
G	0.648	1.299	1.134	0.755	0.847	0.989	0.194	0.282	0.262	1.295	1.141	1.317
H	0.141	3.006	1.183	0.164	0.156	0.171	0.194	0.184	0.168	0.139	0.184	0.191
	2. Raw Data (605 2)
	1	2	3	4	5	6	7	8	9	10	11	12
A	0.036	0.036	0.037	0.034	0.034	0.033	0.038	0.038	0.041	0.039	0.026	0.038
B	0.038	0.041	0.041	0.039	0.029	0.038	0.038	0.039	0.042	0.041	0.039	0.037
C	0.037	0.04	0.113	0.038	0.033	0.037	0.035	0.036	0.036	0.036	0.028	0.035
D	0.035	0.038	0.041	0.036	0.039	0.035	0.035	0.035	0.035	0.036	0.036	0.036
E	0.035	0.038	0.036	0.036	0.039	0.035	0.031	0.032	0.031	0.033	0.034	0.033
F	0.035	0.037	0.034	0.035	0.038	0.034	0.03	0.029	0.031	0.031	0.027	0.031
G	0.038	0.038	0.035	0.037	0.029	0.028	0.053	0.03	0.03	0.03	0.031	0.021
H	0.036	0.038	0.032	0.035	0.03	0.037	0.029	0.029	0.031	0.03	0.029	0.029
