# Supplementary material for: Cytotoxic CD8+ T Cells Expressing CXCR5 Are Detectable in HIV-1 Elite Controllers After Prolonged In Vitro Peptide Stimulation
Source: Front Immunol. 2021 Feb 24;11:622343. doi: 10.3389/fimmu.2020.622343 (PMC7945035; doi:10.3389/fimmu.2020.622343)
Supplement: Supplementary file 8 [file DataSheet_1.zip › VIA5/CD4only_VIA5b_p24ELISA_RawData.xlsx]

## Sheet: Sheet1
User: USER			Path: C:\Program Files (x86)\BMG\Omega\User\Data\							Test ID: 1695
Test Name: P24BIOMARIC								Date: 11.09.2019		Time: 14:22:57
ID1: P24_BioMaric_11/092019_VIA5_plate10
Absorbance			Absorbance values are displayed as OD
	1. Raw Data (450 1)
	1	2	3	4	5	6	7	8	9	10	11	12
A	3.5	3.5	3.5	3.5	3.5	3.5	3.5	3.5	3.5	3.5	3.5	3.5
B	3.5	3.5	3.5	3.5	3.5	3.5	3.5	3.5	3.5	3.5	3.5	3.5
C	3.5	3.5	3.5	3.5	3.5	3.5	3.5	3.5	3.5	3.5	3.5	3.5
D	3.041	3.139	3.261	3.5	3.5	3.5	3.5	3.5	3.5	2.147	2.674	3.281
E	1.436	1.625	1.702	2.145	2.33	2.09	3.228	2.89	3.11	0.926	1.161	1.721
F	1.09	0.909	0.941	1.385	1.497	1.182	2.315	1.879	2.137	0.447	0.494	0.937
G	0.416	0.418	0.43	0.583	0.637	0.485	0.934	0.819	0.876	0.238	0.262	0.412
H	0.158	2.906	1.091	2.724	1.818	1.196	0.945	0.495	0.324	0.238	0.22	0.227
	2. Raw Data (605 2)
	1	2	3	4	5	6	7	8	9	10	11	12
A	0.035	0.031	0.038	0.036	0.037	0.035	0.036	0.037	0.035	0.04	0.031	0.035
B	0.03	0.034	0.05	0.039	0.036	0.034	0.031	0.035	0.035	0.035	0.028	0.029
C	0.034	0.038	0.035	0.034	0.035	0.032	0.038	0.039	0.04	0.036	0.03	0.029
D	0.037	0.036	0.035	0.035	0.035	0.037	0.033	0.035	0.04	0.033	0.026	0.03
E	0.03	0.031	0.028	0.031	0.029	0.029	0.03	0.027	0.029	0.034	0.03	0.031
F	0.03	0.029	0.034	0.03	0.029	0.023	0.031	0.03	0.033	0.03	0.029	0.034
G	0.033	0.031	0.03	0.028	0.03	0.032	0.024	0.022	0.028	0.039	0.022	0.027
H	0.029	0.031	0.03	0.03	0.031	0.035	0.025	0.03	0.031	0.028	0.031	0.033
