# Supplementary material for: Cytotoxic CD8+ T Cells Expressing CXCR5 Are Detectable in HIV-1 Elite Controllers After Prolonged In Vitro Peptide Stimulation
Source: Front Immunol. 2021 Feb 24;11:622343. doi: 10.3389/fimmu.2020.622343 (PMC7945035; doi:10.3389/fimmu.2020.622343)
Supplement: Supplementary file 8 [file DataSheet_1.zip › VIA5/EC10_VIA5a_patient1_p24ELISA_RawData.xlsx]

## Sheet: Sheet1
User: USER			Path: C:\Program Files (x86)\BMG\Omega\User\Data\							Test ID: 1686
Test Name: P24BIOMARIC								Date: 11.09.2019		Time: 14:10:48
ID1: P24_BioMaric_11/092019_VIA5_plate1
Absorbance			Absorbance values are displayed as OD
	1. Raw Data (450 1)
	1	2	3	4	5	6	7	8	9	10	11	12
A	2.489	3.5	3.5	3.5	3.5	3.5	1.729	1.584	1.763	3.5	3.5	3.5
B	1.305	2.573	2.492	3.5	3.5	3.5	0.694	0.607	0.763	3.5	3.5	3.5
C	0.759	1.151	0.981	3.5	3.5	3.5	0.313	0.27	0.312	3.5	3.5	3.5
D	0.481	0.574	0.471	3.5	3.5	3.5	0.213	0.158	0.161	3.5	3.5	3.5
E	0.221	0.273	0.239	2.778	2.917	2.498	0.152	0.149	0.153	2.448	2.608	2.318
F	0.148	0.146	0.153	1.186	1.351	1.05	0.147	0.15	0.145	1.021	1.081	0.928
G	0.153	0.151	0.471	0.508	0.633	0.482	0.153	0.145	0.148	0.457	0.458	0.376
H	0.145	2.95	0.992	2.64	1.669	1.128	0.708	0.425	0.286	0.223	0.187	0.21
	2. Raw Data (605 2)
	1	2	3	4	5	6	7	8	9	10	11	12
A	0.037	0.037	0.057	0.034	0.035	0.036	0.036	0.037	0.044	0.037	0.033	0.031
B	0.026	0.061	0.037	0.037	0.035	0.036	0.034	0.039	0.041	0.037	0.035	0.036
C	0.051	0.029	0.036	0.035	0.038	0.035	0.039	0.036	0.037	0.038	0.039	0.038
D	0.061	0.035	0.291	0.029	0.043	0.038	0.044	0.041	0.032	0.038	0.029	0.035
E	0.027	0.029	0.028	0.033	0.036	0.041	0.035	0.03	0.025	0.031	0.03	0.032
F	0.035	0.026	0.023	0.028	0.028	0.027	0.025	0.027	0.06	0.028	0.025	0.031
G	0.039	0.03	0.039	0.039	0.036	0.041	0.026	0.033	0.028	0.04	0.027	0.029
H	0.029	0.176	0.035	0.04	0.037	0.037	0.037	0.03	0.031	0.036	0.033	0.032
