# Supplementary material for: Cytotoxic CD8+ T Cells Expressing CXCR5 Are Detectable in HIV-1 Elite Controllers After Prolonged In Vitro Peptide Stimulation
Source: Front Immunol. 2021 Feb 24;11:622343. doi: 10.3389/fimmu.2020.622343 (PMC7945035; doi:10.3389/fimmu.2020.622343)
Supplement: Supplementary file 8 [file DataSheet_1.zip › VIA5/VC6_VIA5a_patient2_p24ELISA_RawData.xlsx]

## Sheet: Sheet1
User: USER			Path: C:\Program Files (x86)\BMG\Omega\User\Data\							Test ID: 1687
Test Name: P24BIOMARIC								Date: 11.09.2019		Time: 14:12:17
ID1: P24_BioMaric_11/092019_VIA5_plate2
Absorbance			Absorbance values are displayed as OD
	1. Raw Data (450 1)
	1	2	3	4	5	6	7	8	9	10	11	12
A	3.5	3.481	3.5	3.5	3.5	3.5	1.345	1.98	3.5	3.5	3.5	3.5
B	3.5	3.5	3.5	3.5	3.5	3.5	0.505	0.649	3.5	3.468	3.5	3.5
C	3.5	3.5	3.5	3.5	3.489	3.5	0.233	0.261	3.326	3.5	3.5	3.463
D	3.372	3.5	3.484	3.33	3.462	3.467	0.144	0.171	2.433	3.389	3.246	2.72
E	2.18	2.883	2.862	2.481	2.58	2.467	0.14	0.137	1.13	2.493	2.236	1.237
F	0.98	1.383	1.744	1.364	1.395	1.247	0.113	0.144	0.496	1.171	1.041	0.463
G	0.482	0.776	0.923	0.638	0.594	0.616	0.11	0.154	0.25	0.525	0.578	0.255
H	0.147	2.808	1.067	0.213	0.303	0.142	0.183	1.98	2.917	0.21	3.037	0.256
	2. Raw Data (605 2)
	1	2	3	4	5	6	7	8	9	10	11	12
A	0.036	0.038	0.028	0.038	0.032	0.035	0.031	0.032	0.042	0.031	0.037	0.032
B	0.031	0.038	0.04	0.039	0.031	0.039	0.037	0.029	0.036	0.031	0.042	0.031
C	0.032	0.034	0.039	0.034	0.024	0.045	0.037	0.034	0.037	0.031	0.029	0.028
D	0.037	0.04	0.029	0.032	0.033	0.04	0.031	0.032	0.038	0.031	0.037	0.034
E	0.028	0.037	0.04	0.028	0.034	0.036	0.033	0.033	0.032	0.037	0.033	0.03
F	0.03	0.029	0.035	0.027	0.038	0.03	0.038	0.032	0.031	0.032	0.031	0.03
G	0.033	0.04	0.039	0.038	0.037	0.039	0.036	0.036	0.032	0.038	0.095	0.031
H	0.029	0.034	0.039	0.104	0.039	0.039	0.033	1.657	2.673	0.042	2.669	0.062
