# Supplementary material for: Cytotoxic CD8+ T Cells Expressing CXCR5 Are Detectable in HIV-1 Elite Controllers After Prolonged In Vitro Peptide Stimulation
Source: Front Immunol. 2021 Feb 24;11:622343. doi: 10.3389/fimmu.2020.622343 (PMC7945035; doi:10.3389/fimmu.2020.622343)
Supplement: Supplementary file 8 [file DataSheet_1.zip › VIA5/VC7_VIA5a_patient3_p24ELISA_RawData.xlsx]

## Sheet: Sheet1
User: USER			Path: C:\Program Files (x86)\BMG\Omega\User\Data\							Test ID: 1691
Test Name: P24BIOMARIC								Date: 11.09.2019		Time: 14:17:40
ID1: P24_BioMaric_11/092019_VIA5_plate6
Absorbance			Absorbance values are displayed as OD
	1. Raw Data (450 1)
	1	2	3	4	5	6	7	8	9	10	11	12
A	3.5	0.572	0.83	3.5	3.5	3.5	3.5	3.079	2.791	3.5	3.5	3.5
B	3.485	0.236	0.296	3.5	3.5	3.5	2.757	1.373	1.218	3.5	3.5	3.5
C	3.5	0.149	0.154	3.5	3.5	3.5	1.205	0.461	0.412	3.5	3.5	3.5
D	3.086	0.123	0.156	3.366	3.461	3.295	0.444	0.184	0.204	3.28	3.146	3.227
E	1.792	0.12	0.127	2.28	2.506	2.322	0.22	0.135	0.128	2.095	1.809	1.819
F	0.912	0.126	0.131	1.187	1.41	1.298	0.148	0.127	0.122	1.15	0.94	0.837
G	0.426	0.146	0.131	0.585	0.679	0.588	0.142	0.119	0.125	0.527	0.45	0.368
H	0.162	2.887	1.172	0.151	0.144	0.15	0.148	0.155	0.151	0.159	0.191	0.202
	2. Raw Data (605 2)
	1	2	3	4	5	6	7	8	9	10	11	12
A	0.036	0.034	0.033	0.033	0.031	0.032	0.03	0.03	0.036	0.038	0.038	0.035
B	0.035	0.036	0.035	0.033	0.033	0.033	0.035	0.03	0.036	0.039	0.036	0.037
C	0.03	0.03	0.03	0.033	0.033	0.034	0.031	0.031	0.032	0.035	0.036	0.035
D	0.029	0.027	0.047	0.031	0.032	0.032	0.026	0.03	0.036	0.035	0.036	0.032
E	0.029	0.029	0.029	0.031	0.03	0.032	0.03	0.029	0.03	0.032	0.024	0.025
F	0.033	0.03	0.029	0.03	0.031	0.031	0.028	0.029	0.029	0.03	0.03	0.029
G	0.028	0.026	0.035	0.029	0.029	0.053	0.028	0.029	0.029	0.03	0.032	0.031
H	0.027	0.029	0.03	0.03	0.029	0.029	0.028	0.029	0.028	0.029	0.031	0.031
