# Supplementary material for: Cytotoxic CD8+ T Cells Expressing CXCR5 Are Detectable in HIV-1 Elite Controllers After Prolonged In Vitro Peptide Stimulation
Source: Front Immunol. 2021 Feb 24;11:622343. doi: 10.3389/fimmu.2020.622343 (PMC7945035; doi:10.3389/fimmu.2020.622343)
Supplement: Supplementary file 8 [file DataSheet_1.zip › VIA6/ART13_VIA6a_patient2_p24ELISA_RawData.xlsx]

## Sheet: Sheet1
User: USER			Path: C:\Program Files (x86)\BMG\Omega\User\Data\							Test ID: 1782
Test Name: P24BIOMARIC								Date: 23.09.2019		Time: 14:12:48
ID1: P24_BioMaric_23/092019_VIA6_plate2
Absorbance			Absorbance values are displayed as OD
	1. Raw Data (450 1)
	1	2	3	4	5	6	7	8	9	10	11	12
A	3.5	2.813	3.5	3.5	3.5	3.5	1.188	0.43	0.402	2.467	1.848	0.992
B	1.999	1.343	1.87	2.514	3.5	3.5	0.411	0.16	0.18	1.088	0.67	0.483
C	0.689	0.43	0.585	1.293	2.454	3.443	0.16	0.101	0.133	0.327	0.246	0.2
D	0.239	0.177	0.203	0.659	1.421	1.78	0.108	0.1	0.104	0.156	0.159	0.135
E	0.138	0.131	0.112	0.422	0.853	0.842	0.089	0.085	0.103	0.127	0.157	0.117
F	0.105	0.119	0.087	0.125	0.275	0.419	0.089	0.091	0.097	0.107	0.127	0.116
G	0.103	0.174	0.107	0.102	0.119	0.203	0.09	0.093	0.099	0.097	0.134	0.12
H	0.094	2.842	1.097	0.096	0.114	0.083	0.127	0.135	0.12	0.138	0.151	0.132
	2. Raw Data (605 2)
	1	2	3	4	5	6	7	8	9	10	11	12
A	0.03	0.028	0.026	0.032	0.025	0.023	0.022	0.024	0.024	0.027	0.03	0.02
B	0.021	0.029	0.022	0.025	0.027	0.031	0.024	0.021	0.024	0.019	0.017	0.021
C	0.022	0.023	0.023	0.027	0.019	0.024	0.025	0.019	0.02	0.025	0.023	0.021
D	0.025	0.03	0.02	0.026	0.023	0.025	0.023	0.026	0.026	0.021	0.022	0.023
E	0.027	0.033	0.014	0.027	0.027	0.029	0.021	0.021	0.028	0.021	0.027	0.023
F	0.025	0.026	0.023	0.02	0.025	0.02	0.023	0.022	0.024	0.025	0.02	0.018
G	0.026	0.027	0.025	0.025	0.032	0.024	0.022	0.022	0.03	0.025	0.025	0.028
H	0.033	0.022	0.027	0.022	0.029	0.024	0.03	0.029	0.031	0.032	0.035	0.032
