# Supplementary material for: Cytotoxic CD8+ T Cells Expressing CXCR5 Are Detectable in HIV-1 Elite Controllers After Prolonged In Vitro Peptide Stimulation
Source: Front Immunol. 2021 Feb 24;11:622343. doi: 10.3389/fimmu.2020.622343 (PMC7945035; doi:10.3389/fimmu.2020.622343)
Supplement: Supplementary file 8 [file DataSheet_1.zip › VIA6/ART14_VIA6a_patient3_p24ELISA_RawData.xlsx]

## Sheet: Sheet1
User: USER			Path: C:\Program Files (x86)\BMG\Omega\User\Data\							Test ID: 1783
Test Name: P24BIOMARIC								Date: 23.09.2019		Time: 14:15:03
ID1: P24_BioMaric_23/092019_VIA6_plate3
Absorbance			Absorbance values are displayed as OD
	1. Raw Data (450 1)
	1	2	3	4	5	6	7	8	9	10	11	12
A	3.5	3.5	3.5	3.5	3.5	3.5	3.5	3.5	3.5	3.5	3.5	3.5
B	2.819	2.913	2.825	3.5	3.348	3.5	3.131	2.718	3.238	3.5	3.5	3.5
C	1.439	1.452	1.481	3.418	1.664	2.813	1.53	1.439	1.829	3.297	2.938	2.781
D	0.737	0.784	0.736	1.818	0.921	1.127	0.789	0.749	0.913	1.659	1.54	1.358
E	0.406	0.389	0.242	0.903	0.521	0.38	0.372	0.392	0.482	0.807	0.782	0.681
F	0.182	0.208	0.178	0.449	0.215	0.183	0.183	0.198	0.239	0.403	0.391	0.341
G	0.181	0.136	0.136	0.133	0.119	0.129	0.118	0.127	0.128	0.189	0.13	0.162
H	0.15	2.933	1.065	0.147	0.133	0.134	0.145	0.157	0.155	0.124	0.145	0.182
	2. Raw Data (605 2)
	1	2	3	4	5	6	7	8	9	10	11	12
A	0.029	0.022	0.027	0.031	0.022	0.024	0.021	0.024	0.024	0.025	0.027	0.028
B	0.019	0.022	0.024	0.022	0.024	0.018	0.02	0.022	0.021	0.028	0.025	0.025
C	0.018	0.025	0.026	0.02	0.022	0.023	0.02	0.021	0.026	0.024	0.027	0.023
D	0.021	0.028	0.026	0.023	0.024	0.029	0.026	0.025	0.024	0.025	0.025	0.023
E	0.023	0.024	0.024	0.024	0.021	0.023	0.022	0.027	0.023	0.026	0.022	0.017
F	0.024	0.025	0.029	0.025	0.027	0.024	0.029	0.031	0.02	0.028	0.026	0.023
G	0.064	0.021	0.021	0.021	0.019	0.024	0.019	0.017	0.023	0.015	0.027	0.022
H	0.044	0.031	0.022	0.018	0.023	0.023	0.017	0.021	0.026	0.02	0.026	0.023
