# Supplementary material for: Cytotoxic CD8+ T Cells Expressing CXCR5 Are Detectable in HIV-1 Elite Controllers After Prolonged In Vitro Peptide Stimulation
Source: Front Immunol. 2021 Feb 24;11:622343. doi: 10.3389/fimmu.2020.622343 (PMC7945035; doi:10.3389/fimmu.2020.622343)
Supplement: Supplementary file 8 [file DataSheet_1.zip › VIA6/ART15_VIA6b_patient4_p24ELISA_RawData.xlsx]

## Sheet: Sheet1
User: USER			Path: C:\Program Files (x86)\BMG\Omega\User\Data\							Test ID: 1788
Test Name: P24BIOMARIC								Date: 23.09.2019		Time: 14:22:20
ID1: P24_BioMaric_23/092019_VIA6_plate8
Absorbance			Absorbance values are displayed as OD
	1. Raw Data (450 1)
	1	2	3	4	5	6	7	8	9	10	11	12
A	3.5	3.5	3.5	3.475	3.5	3.5	3.5	3.5	3.5	3.5	3.5	3.5
B	3.5	2.701	3.5	3.5	3.5	3.5	2.209	2.998	2.91	3.5	3.5	3.5
C	2.092	1.333	1.835	3.5	3.483	3.5	1.072	1.436	1.391	3.5	3.5	3.5
D	0.986	0.53	0.642	3.449	2.434	2.65	0.337	0.492	0.468	2.982	2.248	2.221
E	0.372	0.307	0.329	2.794	1.43	1.268	0.167	0.252	0.254	1.536	1.139	1.342
F	0.189	0.167	0.223	2.142	0.849	0.731	0.123	0.159	0.177	0.783	0.594	0.658
G	0.27	0.176	0.214	1.614	0.568	0.508	0.123	0.231	0.123	0.359	0.293	0.328
H	0.12	3.065	1.214	0.099	0.085	0.092	0.101	0.141	0.147	0.139	0.163	0.173
	2. Raw Data (605 2)
	1	2	3	4	5	6	7	8	9	10	11	12
A	0.03	0.031	0.031	0.026	0.033	0.029	0.025	0.024	0.023	0.031	0.03	0.031
B	0.03	0.03	0.029	0.032	0.021	0.028	0.018	0.018	0.029	0.03	0.029	0.026
C	0.032	0.031	0.028	0.035	0.017	0.034	0.021	0.031	0.027	0.03	0.025	0.031
D	0.034	0.031	0.025	0.028	0.023	0.033	0.03	0.029	0.033	0.03	0.025	0.032
E	0.037	0.029	0.017	0.024	0.032	0.031	0.03	0.027	0.03	0.031	0.029	0.03
F	0.037	0.018	0.029	0.027	0.027	0.029	0.031	0.031	0.029	0.032	0.031	0.021
G	0.03	0.027	0.024	0.021	0.03	0.029	0.03	0.031	0.022	0.03	0.031	0.035
H	0.032	0.03	0.029	0.028	0.02	0.028	0.03	0.03	0.03	0.03	0.027	0.029
