# Supplementary material for: Cytotoxic CD8+ T Cells Expressing CXCR5 Are Detectable in HIV-1 Elite Controllers After Prolonged In Vitro Peptide Stimulation
Source: Front Immunol. 2021 Feb 24;11:622343. doi: 10.3389/fimmu.2020.622343 (PMC7945035; doi:10.3389/fimmu.2020.622343)
Supplement: Supplementary file 8 [file DataSheet_1.zip › VIA6/CD4only_VIA6a_p24ELISA_RawData.xlsx]

## Sheet: Sheet1
User: USER			Path: C:\Program Files (x86)\BMG\Omega\User\Data\							Test ID: 1789
Test Name: P24BIOMARIC								Date: 23.09.2019		Time: 14:23:46
ID1: P24_BioMaric_23/092019_VIA6_plate9
Absorbance			Absorbance values are displayed as OD
	1. Raw Data (450 1)
	1	2	3	4	5	6	7	8	9	10	11	12
A	3.5	3.5	3.5	3.5	3.5	3.5	3.5	3.5	3.5	3.5	3.5	3.5
B	3.5	3.5	3.5	3.5	3.5	3.5	3.5	3.5	3.5	3.5	3.5	3.5
C	2.697	2.34	3.5	2.918	3.134	3.013	2.891	2.419	2.445	2.868	3.214	3.149
D	1.314	1.133	2.696	1.456	1.589	1.511	1.403	1.282	1.22	1.402	1.63	1.581
E	0.669	0.612	1.308	0.771	0.769	0.709	0.701	0.649	0.685	0.683	0.819	0.785
F	0.217	0.303	0.593	0.382	0.387	0.321	0.389	0.323	0.338	0.342	0.403	0.393
G	0.158	0.169	0.279	0.196	0.116	0.122	0.189	0.171	0.168	0.117	0.198	0.189
H	0.143	2.844	1.089	0.127	0.122	0.167	0.16	0.164	0.143	0.163	0.191	0.161
	2. Raw Data (605 2)
	1	2	3	4	5	6	7	8	9	10	11	12
A	0.041	0.033	0.03	0.025	0.026	0.03	0.028	0.026	0.027	0.026	0.027	0.03
B	0.041	0.026	0.029	0.02	0.031	0.027	0.023	0.029	0.025	0.022	0.028	0.025
C	0.037	0.029	0.031	0.026	0.028	0.032	0.018	0.021	0.019	0.022	0.03	0.023
D	0.034	0.028	0.031	0.031	0.025	0.027	0.031	0.03	0.025	0.028	0.026	0.03
E	0.039	0.034	0.025	0.028	0.029	0.028	0.029	0.027	0.031	0.025	0.021	0.025
F	0.035	0.032	0.025	0.027	0.026	0.032	0.026	0.024	0.03	0.029	0.021	0.019
G	0.02	0.03	0.024	0.025	0.028	0.029	0.025	0.026	0.024	0.021	0.018	0.018
H	0.038	0.036	0.03	0.033	0.029	0.065	0.035	0.031	0.03	0.029	0.031	0.032
