# Supplementary material for: Cytotoxic CD8+ T Cells Expressing CXCR5 Are Detectable in HIV-1 Elite Controllers After Prolonged In Vitro Peptide Stimulation
Source: Front Immunol. 2021 Feb 24;11:622343. doi: 10.3389/fimmu.2020.622343 (PMC7945035; doi:10.3389/fimmu.2020.622343)
Supplement: Supplementary file 8 [file DataSheet_1.zip › VIA6/CD4only_VIA6b_p24ELISA_RawData.xlsx]

## Sheet: Sheet1
User: USER			Path: C:\Program Files (x86)\BMG\Omega\User\Data\							Test ID: 1790
Test Name: P24BIOMARIC								Date: 23.09.2019		Time: 14:25:12
ID1: P24_BioMaric_23/092019_VIA6_plate10
Absorbance			Absorbance values are displayed as OD
	1. Raw Data (450 1)
	1	2	3	4	5	6	7	8	9	10	11	12
A	3.5	3.5	3.5	3.5	3.5	3.5	3.5	3.5	3.5	3.5	3.5	3.5
B	3.5	3.5	3.5	3.5	3.5	3.5	3.5	3.5	3.5	3.5	3.5	3.5
C	2.985	3.037	3.313	3.5	2.328	2.846	3.5	3.5	3.5	2.973	2.236	2.192
D	1.52	1.447	1.868	2.459	0.895	1.272	2.354	2.756	2.558	1.33	0.765	0.821
E	0.514	0.479	0.626	0.903	0.296	0.423	0.894	1.027	0.959	0.521	0.255	0.306
F	0.218	0.22	0.258	0.363	0.152	0.193	0.338	0.36	0.354	0.198	0.136	0.163
G	0.127	0.133	0.132	0.131	0.113	0.124	0.125	0.135	0.133	0.116	0.105	0.133
H	0.115	2.948	1.202	2.814	2.062	1.354	0.866	0.527	0.33	0.235	0.181	0.212
	2. Raw Data (605 2)
	1	2	3	4	5	6	7	8	9	10	11	12
A	0.037	0.034	0.032	0.033	0.031	0.033	0.03	0.034	0.033	0.036	0.029	0.034
B	0.032	0.041	0.032	0.032	0.032	0.033	0.028	0.031	0.031	0.026	0.029	0.032
C	0.032	0.031	0.031	0.03	0.036	0.033	0.029	0.031	0.026	0.032	0.026	0.034
D	0.032	0.031	0.031	0.032	0.03	0.038	0.03	0.025	0.031	0.031	0.03	0.033
E	0.031	0.029	0.027	0.029	0.03	0.033	0.028	0.032	0.029	0.031	0.03	0.026
F	0.033	0.034	0.035	0.032	0.036	0.032	0.028	0.034	0.05	0.036	0.027	0.036
G	0.032	0.03	0.029	0.031	0.033	0.033	0.029	0.033	0.029	0.03	0.027	0.032
H	0.035	0.033	0.032	0.036	0.033	0.03	0.031	0.032	0.033	0.032	0.031	0.033
