# Supplementary material for: Cytotoxic CD8+ T Cells Expressing CXCR5 Are Detectable in HIV-1 Elite Controllers After Prolonged In Vitro Peptide Stimulation
Source: Front Immunol. 2021 Feb 24;11:622343. doi: 10.3389/fimmu.2020.622343 (PMC7945035; doi:10.3389/fimmu.2020.622343)
Supplement: Supplementary file 8 [file DataSheet_1.zip › VIA6/EC11_VIA6a_patient1_p24ELISA_RawData.xlsx]

## Sheet: Sheet1
User: USER			Path: C:\Program Files (x86)\BMG\Omega\User\Data\							Test ID: 1781
Test Name: P24BIOMARIC								Date: 23.09.2019		Time: 14:10:48
ID1: P24_BioMaric_23/092019_VIA6_plate1
Absorbance			Absorbance values are displayed as OD
	1. Raw Data (450 1)
	1	2	3	4	5	6	7	8	9	10	11	12
A	0.262	0.226	0.221	3.09	1.683	2.672	0.175	0.2	0.183	0.383	0.279	0.364
B	0.158	0.141	0.139	1.453	0.639	1.14	0.133	0.138	0.125	0.184	0.166	0.231
C	0.139	0.11	0.112	0.473	0.215	0.363	0.119	0.132	0.127	0.122	0.131	0.152
D	0.128	0.106	0.111	0.194	0.139	0.166	0.109	0.11	0.122	0.113	0.117	0.14
E	0.129	0.118	0.104	0.13	0.1	0.133	0.118	0.131	0.101	0.102	0.114	0.135
F	0.133	0.118	0.112	0.113	0.098	0.122	0.102	0.129	0.136	0.106	0.133	0.113
G	0.127	0.144	0.13	0.113	0.105	0.127	0.13	0.164	0.113	0.128	0.125	0.121
H	0.103	2.918	1.078	2.503	1.615	1.097	0.689	0.423	0.282	0.206	0.167	0.176
	2. Raw Data (605 2)
	1	2	3	4	5	6	7	8	9	10	11	12
A	0.027	0.03	0.027	0.031	0.028	0.031	0.026	0.028	0.026	0.029	0.03	0.033
B	0.026	0.029	0.026	0.026	0.03	0.03	0.025	0.03	0.027	0.028	0.029	0.034
C	0.038	0.026	0.026	0.024	0.025	0.028	0.032	0.041	0.048	0.028	0.039	0.031
D	0.034	0.026	0.027	0.029	0.025	0.031	0.034	0.025	0.03	0.036	0.029	0.03
E	0.028	0.031	0.028	0.029	0.024	0.024	0.037	0.037	0.027	0.027	0.026	0.03
F	0.044	0.031	0.033	0.028	0.024	0.031	0.026	0.048	0.061	0.027	0.031	0.03
G	0.028	0.03	0.028	0.037	0.029	0.02	0.051	0.07	0.022	0.041	0.029	0.03
H	0.027	0.034	0.027	0.03	0.027	0.024	0.027	0.031	0.032	0.038	0.027	0.034
