# Supplementary material for: Cytotoxic CD8+ T Cells Expressing CXCR5 Are Detectable in HIV-1 Elite Controllers After Prolonged In Vitro Peptide Stimulation
Source: Front Immunol. 2021 Feb 24;11:622343. doi: 10.3389/fimmu.2020.622343 (PMC7945035; doi:10.3389/fimmu.2020.622343)
Supplement: Supplementary file 8 [file DataSheet_1.zip › VIA6/EC12_VIA6b_patient2_p24ELISA_RawData.xlsx]

## Sheet: Sheet1
User: USER			Path: C:\Program Files (x86)\BMG\Omega\User\Data\							Test ID: 1786
Test Name: P24BIOMARIC								Date: 23.09.2019		Time: 14:18:56
ID1: P24_BioMaric_23/092019_VIA6_plate6
Absorbance			Absorbance values are displayed as OD
	1. Raw Data (450 1)
	1	2	3	4	5	6	7	8	9	10	11	12
A	3.5	3.5	3.5	3.5	3.5	3.5	0.907	0.798	1.104	1.409	1.488	1.057
B	3.5	3.5	3.5	3.5	3.5	3.5	0.301	0.277	0.387	0.486	0.519	0.409
C	3.5	3.5	3.5	3.5	3.5	3.5	0.159	0.151	0.19	0.205	0.221	0.247
D	3.429	3.5	3.424	3.086	3.452	3.302	0.117	0.127	0.142	0.156	0.165	0.189
E	2.147	2.622	2.351	1.808	2.227	1.996	0.122	0.114	0.12	0.127	0.14	0.179
F	1.206	1.763	1.362	1.053	1.246	1.184	0.118	0.123	0.12	0.128	0.145	0.181
G	0.698	1.071	0.983	0.701	0.753	0.755	0.125	0.149	0.115	0.114	0.125	0.158
H	0.131	2.891	0.987	0.13	0.152	0.149	0.143	0.1	0.152	0.173	0.186	0.22
	2. Raw Data (605 2)
	1	2	3	4	5	6	7	8	9	10	11	12
A	0.033	0.033	0.047	0.034	0.034	0.034	0.028	0.03	0.042	0.029	0.029	0.026
B	0.034	0.029	0.028	0.03	0.031	0.034	0.025	0.031	0.03	0.031	0.026	0.029
C	0.032	0.035	0.031	0.035	0.032	0.028	0.023	0.026	0.032	0.024	0.024	0.024
D	0.03	0.027	0.038	0.028	0.037	0.03	0.023	0.027	0.024	0.03	0.026	0.021
E	0.03	0.019	0.033	0.03	0.026	0.032	0.032	0.023	0.024	0.025	0.019	0.03
F	0.03	0.028	0.034	0.027	0.03	0.035	0.031	0.031	0.026	0.023	0.028	0.032
G	0.031	0.032	0.029	0.026	0.029	0.035	0.032	0.044	0.023	0.025	0.018	0.027
H	0.034	0.028	0.029	0.027	0.033	0.036	0.031	0.035	0.032	0.032	0.032	0.031
