# Supplementary material for: Cytotoxic CD8+ T Cells Expressing CXCR5 Are Detectable in HIV-1 Elite Controllers After Prolonged In Vitro Peptide Stimulation
Source: Front Immunol. 2021 Feb 24;11:622343. doi: 10.3389/fimmu.2020.622343 (PMC7945035; doi:10.3389/fimmu.2020.622343)
Supplement: Supplementary file 8 [file DataSheet_1.zip › VIA6/EC13_VIA6b_patient3_p24ELISA_RawData.xlsx]

## Sheet: Sheet1
User: USER			Path: C:\Program Files (x86)\BMG\Omega\User\Data\							Test ID: 1787
Test Name: P24BIOMARIC								Date: 23.09.2019		Time: 14:20:13
ID1: P24_BioMaric_23/092019_VIA6_plate7
Absorbance			Absorbance values are displayed as OD
	1. Raw Data (450 1)
	1	2	3	4	5	6	7	8	9	10	11	12
A	0.706	0.576	1.946	3.5	3.458	3.5	0.12	0.12	0.138	0.166	0.15	0.168
B	0.246	0.237	0.662	3.5	3.5	3.5	0.103	0.094	0.108	0.115	0.113	0.12
C	0.171	0.142	0.268	3.415	3.433	3.47	0.101	0.096	0.104	0.101	0.092	0.106
D	0.13	0.132	0.152	3.203	3.298	3.244	0.095	0.09	0.1	0.099	0.105	0.109
E	0.134	0.217	0.129	2.001	2.684	2.162	0.09	0.081	0.093	0.087	0.092	0.107
F	0.117	0.155	0.131	1.219	1.862	1.262	0.093	0.091	0.087	0.095	0.09	0.105
G	0.125	0.182	0.112	0.7	1.268	0.758	0.088	0.094	0.102	0.097	0.105	0.109
H	0.116	2.63	0.942	2.447	1.7	1.191	0.704	0.446	0.282	0.199	0.162	0.132
	2. Raw Data (605 2)
	1	2	3	4	5	6	7	8	9	10	11	12
A	0.043	0.03	0.031	0.035	0.035	0.035	0.031	0.031	0.033	0.034	0.031	0.035
B	0.032	0.031	0.031	0.037	0.039	0.039	0.031	0.03	0.033	0.036	0.031	0.034
C	0.029	0.032	0.03	0.035	0.036	0.036	0.033	0.032	0.035	0.036	0.025	0.028
D	0.033	0.036	0.031	0.04	0.037	0.037	0.034	0.034	0.036	0.037	0.034	0.037
E	0.03	0.035	0.032	0.036	0.032	0.034	0.03	0.023	0.029	0.028	0.032	0.034
F	0.029	0.035	0.034	0.032	0.031	0.031	0.03	0.03	0.029	0.032	0.03	0.033
G	0.03	0.031	0.031	0.03	0.03	0.027	0.021	0.031	0.035	0.032	0.024	0.033
H	0.03	0.033	0.031	0.032	0.032	0.031	0.033	0.033	0.032	0.03	0.034	0.03
