# Supplementary material for: Cytotoxic CD8+ T Cells Expressing CXCR5 Are Detectable in HIV-1 Elite Controllers After Prolonged In Vitro Peptide Stimulation
Source: Front Immunol. 2021 Feb 24;11:622343. doi: 10.3389/fimmu.2020.622343 (PMC7945035; doi:10.3389/fimmu.2020.622343)
Supplement: Supplementary file 8 [file DataSheet_1.zip › VIA6/VC8_VIA6a_patient4_p24ELISA_RawData.xlsx]

## Sheet: Sheet1
User: USER			Path: C:\Program Files (x86)\BMG\Omega\User\Data\							Test ID: 1784
Test Name: P24BIOMARIC								Date: 23.09.2019		Time: 14:15:03
ID1: P24_BioMaric_23/092019_VIA6_plate4
Absorbance			Absorbance values are displayed as OD
	1. Raw Data (450 1)
	1	2	3	4	5	6	7	8	9	10	11	12
A	0.127	0.125	0.141	0.128	0.157	0.265	0.123	0.12	0.123	0.139	0.141	0.17
B	0.115	0.112	0.118	0.106	0.119	0.138	0.11	0.106	0.106	0.111	0.126	0.142
C	0.119	0.096	0.107	0.098	0.09	0.104	0.108	0.105	0.105	0.11	0.116	0.13
D	0.119	0.1	0.106	0.095	0.103	0.15	0.104	0.099	0.103	0.099	0.103	0.118
E	0.108	0.101	0.105	0.095	0.113	0.094	0.097	0.097	0.099	0.096	0.104	0.135
F	0.104	0.11	0.104	0.095	0.09	0.09	0.1	0.092	0.094	0.1	0.11	0.122
G	0.093	0.099	0.105	0.101	0.108	0.098	0.098	0.096	0.09	0.098	0.095	0.112
H	0.094	2.895	0.89	2.372	1.551	0.989	0.703	0.433	0.277	0.199	0.151	0.143
	2. Raw Data (605 2)
	1	2	3	4	5	6	7	8	9	10	11	12
A	0.027	0.03	0.031	0.029	0.031	0.032	0.031	0.032	0.04	0.036	0.032	0.03
B	0.031	0.031	0.031	0.031	0.027	0.031	0.031	0.031	0.031	0.032	0.032	0.03
C	0.035	0.028	0.032	0.031	0.026	0.032	0.033	0.034	0.032	0.032	0.035	0.029
D	0.033	0.03	0.032	0.031	0.033	0.082	0.032	0.033	0.033	0.034	0.034	0.031
E	0.031	0.03	0.031	0.032	0.027	0.03	0.031	0.031	0.031	0.033	0.031	0.037
F	0.03	0.03	0.03	0.027	0.025	0.03	0.031	0.031	0.031	0.032	0.035	0.032
G	0.025	0.032	0.029	0.031	0.033	0.031	0.029	0.029	0.029	0.03	0.03	0.03
H	0.029	0.032	0.035	0.033	0.031	0.032	0.031	0.03	0.023	0.032	0.033	0.027
