# Supplementary material for: Cytotoxic CD8+ T Cells Expressing CXCR5 Are Detectable in HIV-1 Elite Controllers After Prolonged In Vitro Peptide Stimulation
Source: Front Immunol. 2021 Feb 24;11:622343. doi: 10.3389/fimmu.2020.622343 (PMC7945035; doi:10.3389/fimmu.2020.622343)
Supplement: Supplementary file 8 [file DataSheet_1.zip › VIA6/VC9_VIA6b_patient1_p24ELISA_RawData.xlsx]

## Sheet: Sheet1
User: USER			Path: C:\Program Files (x86)\BMG\Omega\User\Data\							Test ID: 1785
Test Name: P24BIOMARIC								Date: 23.09.2019		Time: 14:17:06
ID1: P24_BioMaric_23/092019_VIA6_plate5
Absorbance			Absorbance values are displayed as OD
	1. Raw Data (450 1)
	1	2	3	4	5	6	7	8	9	10	11	12
A	0.201	1.137	1.755	3.5	3.272	3.5	0.139	0.113	0.132	0.319	0.254	0.183
B	0.116	0.353	0.637	3.5	1.641	2.87	0.102	0.106	0.101	0.15	0.145	0.123
C	0.119	0.152	0.24	3.471	0.524	1.214	0.102	0.107	0.094	0.094	0.099	0.101
D	0.114	0.104	0.148	1.9	0.218	0.445	0.111	0.101	0.09	0.099	0.096	0.095
E	0.104	0.09	0.124	0.742	0.127	0.205	0.09	0.094	0.094	0.095	0.1	0.089
F	0.126	0.125	0.107	0.351	0.117	0.15	0.102	0.096	0.09	0.097	0.098	0.115
G	0.127	0.103	0.176	0.246	0.12	0.122	0.109	0.117	0.106	0.116	0.101	0.105
H	0.105	2.676	0.89	0.127	0.122	0.109	0.11	0.145	0.132	0.143	0.143	0.137
	2. Raw Data (605 2)
	1	2	3	4	5	6	7	8	9	10	11	12
A	0.032	0.029	0.031	0.04	0.03	0.037	0.028	0.02	0.028	0.032	0.027	0.024
B	0.025	0.023	0.035	0.034	0.031	0.033	0.024	0.033	0.028	0.024	0.033	0.029
C	0.024	0.025	0.029	0.036	0.031	0.03	0.028	0.033	0.033	0.022	0.023	0.025
D	0.026	0.026	0.021	0.024	0.027	0.023	0.028	0.022	0.024	0.026	0.024	0.022
E	0.027	0.025	0.03	0.025	0.028	0.036	0.027	0.023	0.024	0.029	0.027	0.016
F	0.028	0.027	0.027	0.031	0.026	0.029	0.027	0.027	0.031	0.031	0.028	0.03
G	0.031	0.022	0.028	0.023	0.033	0.026	0.026	0.027	0.031	0.027	0.023	0.019
H	0.032	0.043	0.029	0.028	0.034	0.027	0.03	0.032	0.019	0.026	0.026	0.037
