# Supplementary material for: Cytotoxic CD8+ T Cells Expressing CXCR5 Are Detectable in HIV-1 Elite Controllers After Prolonged In Vitro Peptide Stimulation
Source: Front Immunol. 2021 Feb 24;11:622343. doi: 10.3389/fimmu.2020.622343 (PMC7945035; doi:10.3389/fimmu.2020.622343)
Supplement: Supplementary file 8 [file DataSheet_1.zip › VIA7/ART16_VIA7a_patient1_p24ELISA_RawData.xlsx]

## Sheet: Sheet1
User: USER			Path: C:\Program Files (x86)\BMG\Omega\User\Data\							Test ID: 1856
Test Name: P24BIOMARIC								Date: 30.09.2019		Time: 13:58:06
ID1: P24_BioMaric_23092019_VIA7_plate1
Absorbance			Absorbance values are displayed as OD
	1. Raw Data (450 1)
	1	2	3	4	5	6	7	8	9	10	11	12
A	3.5	3.5	3.5	3.5	3.5	3.5	3.5	3.5	3.5	3.5	3.5	3.5
B	3.5	3.5	3.5	3.5	3.5	3.5	3.5	3.5	3.5	3.5	3.5	3.5
C	3.5	3.5	3.5	3.5	3.5	3.5	2.773	2.696	2.933	3.5	3.5	3.5
D	2.716	2.37	2.375	2.891	2.544	2.526	1.253	1.201	1.4	2.349	2.181	1.988
E	1.202	1.01	1.027	1.276	1.273	1.306	0.514	0.535	0.61	1.063	1.015	0.82
F	0.635	0.53	0.495	0.594	0.588	0.615	0.262	0.267	0.294	0.511	0.521	0.395
G	0.403	0.322	0.308	0.297	0.329	0.38	0.196	0.189	0.208	0.333	0.345	0.291
H	0.148	3.098	0.997	0.157	0.155	0.147	0.191	0.199	0.213	0.196	0.209	0.249
	2. Raw Data (605 2)
	1	2	3	4	5	6	7	8	9	10	11	12
A	0.029	0.02	0.031	0.03	0.026	0.023	0.032	0.02	0.034	0.03	0.034	0.032
B	0.024	0.02	0.029	0.028	0.024	0.023	0.027	0.027	0.027	0.026	0.028	0.028
C	0.02	0.022	0.031	0.029	0.026	0.023	0.025	0.028	0.022	0.023	0.035	0.038
D	0.024	0.026	0.027	0.024	0.024	0.025	0.023	0.023	0.024	0.024	0.025	0.023
E	0.018	0.023	0.022	0.026	0.027	0.028	0.021	0.021	0.02	0.026	0.024	0.031
F	0.027	0.026	0.026	0.024	0.027	0.022	0.017	0.02	0.018	0.023	0.021	0.021
G	0.031	0.027	0.031	0.019	0.025	0.025	0.026	0.019	0.026	0.022	0.015	0.024
H	0.037	0.03	0.024	0.021	0.029	0.029	0.028	0.031	0.035	0.03	0.03	0.031
