# Supplementary material for: Cytotoxic CD8+ T Cells Expressing CXCR5 Are Detectable in HIV-1 Elite Controllers After Prolonged In Vitro Peptide Stimulation
Source: Front Immunol. 2021 Feb 24;11:622343. doi: 10.3389/fimmu.2020.622343 (PMC7945035; doi:10.3389/fimmu.2020.622343)
Supplement: Supplementary file 8 [file DataSheet_1.zip › VIA7/ART17_VIA7a_patient2_p24ELISA_RawData.xlsx]

## Sheet: Sheet1
User: USER			Path: C:\Program Files (x86)\BMG\Omega\User\Data\							Test ID: 1857
Test Name: P24BIOMARIC								Date: 30.09.2019		Time: 13:59:42
ID1: P24_BioMaric_23092019_VIA7_plate2
Absorbance			Absorbance values are displayed as OD
	1. Raw Data (450 1)
	1	2	3	4	5	6	7	8	9	10	11	12
A	3.5	3.5	3.5	3.5	3.5	3.5	3.5	3.5	3.5	3.5	3.5	3.5
B	3.5	3.5	3.5	3.5	3.5	3.5	3.5	3.396	3.474	3.5	3.5	3.5
C	3.5	3.5	3.5	3.5	3.5	3.5	3.5	1.94	2.351	3.5	3.5	3.5
D	3.23	3.497	3.398	3.5	3.5	3.455	3.397	0.78	0.981	3.5	3.5	3.426
E	1.876	2.691	2.574	3.012	3.12	2.946	2.517	0.299	0.336	3.277	3.215	2.514
F	0.779	1.385	1.156	1.666	1.72	1.422	1.086	0.149	0.159	1.766	1.99	1.147
G	0.356	0.641	0.529	0.839	0.736	0.723	0.478	0.134	0.126	0.794	1.102	0.484
H	0.08	2.829	0.872	0.115	0.108	0.117	0.14	0.142	0.138	0.132	0.161	0.166
	2. Raw Data (605 2)
	1	2	3	4	5	6	7	8	9	10	11	12
A	0.027	0.029	0.032	0.032	0.031	0.029	0.035	0.026	0.032	0.033	0.035	0.032
B	0.027	0.03	0.025	0.034	0.027	0.025	0.027	0.041	0.031	0.023	0.028	0.029
C	0.022	0.024	0.025	0.028	0.026	0.029	0.028	0.027	0.029	0.034	0.03	0.035
D	0.029	0.027	0.025	0.032	0.028	0.025	0.022	0.022	0.028	0.034	0.034	0.032
E	0.026	0.025	0.03	0.032	0.028	0.026	0.028	0.022	0.023	0.024	0.023	0.019
F	0.03	0.033	0.027	0.023	0.028	0.025	0.022	0.022	0.021	0.029	0.024	0.029
G	0.03	0.029	0.028	0.03	0.03	0.024	0.028	0.03	0.029	0.021	0.021	0.02
H	0.025	0.032	0.03	0.028	0.03	0.031	0.022	0.029	0.029	0.026	0.03	0.03
