# Supplementary material for: Cytotoxic CD8+ T Cells Expressing CXCR5 Are Detectable in HIV-1 Elite Controllers After Prolonged In Vitro Peptide Stimulation
Source: Front Immunol. 2021 Feb 24;11:622343. doi: 10.3389/fimmu.2020.622343 (PMC7945035; doi:10.3389/fimmu.2020.622343)
Supplement: Supplementary file 8 [file DataSheet_1.zip › VIA7/ART18_VIA7a_patient3_p24ELISA_RawData.xlsx]

## Sheet: Sheet1
User: USER			Path: C:\Program Files (x86)\BMG\Omega\User\Data\							Test ID: 1858
Test Name: P24BIOMARIC								Date: 30.09.2019		Time: 14:01:21
ID1: P24_BioMaric_23092019_VIA7_plate3
Absorbance			Absorbance values are displayed as OD
	1. Raw Data (450 1)
	1	2	3	4	5	6	7	8	9	10	11	12
A	3.5	3.5	3.5	3.5	3.5	3.5	3.5	3.5	3.5	3.5	3.5	3.5
B	3.5	3.5	3.5	3.5	3.5	3.5	3.5	3.5	2.31	3.5	3.5	3.5
C	3.424	2.85	2.934	3.5	3.5	3.5	2.294	2.113	0.906	3.5	3.5	3.5
D	1.875	1.268	1.352	3.5	3.5	3.5	0.927	0.806	0.325	2.571	3.5	3.5
E	0.873	0.568	0.53	3.036	3.113	2.856	0.378	0.353	0.175	1.014	2.213	2.649
F	0.395	0.264	0.275	1.531	1.658	1.538	0.21	0.173	0.14	0.438	1.066	1.414
G	0.224	0.177	0.164	0.749	0.821	0.832	0.15	0.149	0.123	0.277	0.622	0.756
H	0.091	2.869	0.934	2.855	2.101	1.375	0.786	0.504	0.302	0.222	0.168	0.176
	2. Raw Data (605 2)
	1	2	3	4	5	6	7	8	9	10	11	12
A	0.035	0.032	0.032	0.028	0.03	0.028	0.024	0.021	0.03	0.03	0.032	0.026
B	0.02	0.025	0.025	0.026	0.026	0.033	0.024	0.026	0.025	0.024	0.03	0.021
C	0.031	0.032	0.024	0.028	0.031	0.032	0.029	0.024	0.028	0.025	0.032	0.027
D	0.024	0.024	0.03	0.027	0.024	0.033	0.027	0.03	0.027	0.023	0.025	0.025
E	0.028	0.032	0.025	0.026	0.025	0.026	0.025	0.026	0.017	0.026	0.02	0.021
F	0.021	0.03	0.029	0.023	0.023	0.025	0.022	0.025	0.027	0.031	0.029	0.023
G	0.019	0.019	0.028	0.024	0.023	0.022	0.022	0.027	0.027	0.034	0.021	0.019
H	0.025	0.031	0.027	0.022	0.023	0.033	0.021	0.032	0.031	0.029	0.022	0.031
