# Supplementary material for: Cytotoxic CD8+ T Cells Expressing CXCR5 Are Detectable in HIV-1 Elite Controllers After Prolonged In Vitro Peptide Stimulation
Source: Front Immunol. 2021 Feb 24;11:622343. doi: 10.3389/fimmu.2020.622343 (PMC7945035; doi:10.3389/fimmu.2020.622343)
Supplement: Supplementary file 8 [file DataSheet_1.zip › VIA7/ART19_VIA7b_patient1_p24ELISA_RawDatat.xlsx]

## Sheet: Sheet1
User: USER			Path: C:\Program Files (x86)\BMG\Omega\User\Data\							Test ID: 1860
Test Name: P24BIOMARIC								Date: 30.09.2019		Time: 14:04:13
ID1: P24_BioMaric_23092019_VIA7_plate5
Absorbance			Absorbance values are displayed as OD
	1. Raw Data (450 1)
	1	2	3	4	5	6	7	8	9	10	11	12
A	3.5	3.348	1.402	3.5	3.5	3.5	3.5	3.5	3.5	3.5	3.5	3.5
B	2.658	1.673	0.667	3.5	3.5	3.5	3.5	2.962	2.7	3.5	3.5	3.5
C	1.092	0.585	0.233	3.5	3.5	3.5	3.5	1.246	1.079	3.5	3.5	3.5
D	0.345	0.201	0.124	3.5	3.5	3.5	2.34	0.405	0.372	3.5	3.5	3.5
E	0.179	0.117	0.1	3.005	3.337	3.056	0.913	0.156	0.159	2.948	2.804	3.412
F	0.126	0.1	0.089	1.55	1.916	1.531	0.3	0.126	0.123	1.465	1.302	2.144
G	0.115	0.098	0.085	0.695	0.888	0.645	0.158	0.096	0.102	0.586	0.567	1.009
H	0.101	2.662	0.905	0.115	0.134	0.13	0.129	0.132	0.14	0.127	0.14	0.137
	2. Raw Data (605 2)
	1	2	3	4	5	6	7	8	9	10	11	12
A	0.034	0.032	0.03	0.041	0.032	0.034	0.025	0.033	0.023	0.033	0.037	0.028
B	0.028	0.024	0.024	0.025	0.031	0.025	0.035	0.033	0.03	0.027	0.025	0.032
C	0.028	0.023	0.029	0.027	0.03	0.029	0.031	0.029	0.023	0.027	0.028	0.027
D	0.03	0.024	0.026	0.028	0.028	0.029	0.032	0.024	0.023	0.025	0.026	0.033
E	0.027	0.028	0.021	0.027	0.024	0.034	0.022	0.025	0.032	0.028	0.025	0.025
F	0.029	0.025	0.024	0.03	0.028	0.028	0.027	0.025	0.026	0.027	0.033	0.026
G	0.021	0.023	0.027	0.024	0.025	0.03	0.031	0.024	0.028	0.022	0.031	0.017
H	0.021	0.022	0.025	0.023	0.024	0.023	0.027	0.023	0.026	0.027	0.024	0.021
