# Supplementary material for: Cytotoxic CD8+ T Cells Expressing CXCR5 Are Detectable in HIV-1 Elite Controllers After Prolonged In Vitro Peptide Stimulation
Source: Front Immunol. 2021 Feb 24;11:622343. doi: 10.3389/fimmu.2020.622343 (PMC7945035; doi:10.3389/fimmu.2020.622343)
Supplement: Supplementary file 8 [file DataSheet_1.zip › VIA7/CD4only_VIA7a_p24ELISA_RawData.xlsx]

## Sheet: Sheet1
User: USER			Path: C:\Program Files (x86)\BMG\Omega\User\Data\							Test ID: 1863
Test Name: P24BIOMARIC								Date: 30.09.2019		Time: 14:08:26
ID1: P24_BioMaric_23092019_VIA7_plate8
Absorbance			Absorbance values are displayed as OD
	1. Raw Data (450 1)
	1	2	3	4	5	6	7	8	9	10	11	12
A	3.5	3.5	3.5	3.5	3.5	3.5	3.5	3.5	3.5	3.5	3.5	3.5
B	3.5	3.5	3.5	3.5	3.5	3.5	3.5	3.5	3.5	3.5	3.5	3.5
C	3.5	3.5	3.5	3.5	3.5	3.5	3.5	3.5	3.5	3.5	3.5	3.5
D	2.812	2.33	2.513	3.5	3.5	3.5	3.5	3.5	3.233	3.5	3.5	3.5
E	1.418	1.072	1.189	2.004	2.202	2.238	2.389	2.427	1.721	2.818	2.86	2.821
F	0.668	0.445	0.498	1.018	1.056	1.183	1.184	1.353	0.733	1.532	1.425	1.421
G	0.403	0.215	0.315	0.623	0.609	0.616	0.613	0.723	0.335	0.806	0.715	0.778
H	0.078	2.238	0.984	0.105	0.074	0.096	0.109	0.165	0.108	0.127	0.114	0.127
	2. Raw Data (605 2)
	1	2	3	4	5	6	7	8	9	10	11	12
A	0.045	0.038	0.029	0.034	0.03	0.03	0.025	0.029	0.032	0.028	0.028	0.031
B	0.031	0.029	0.03	0.03	0.026	0.029	0.03	0.027	0.027	0.04	0.029	0.032
C	0.026	0.028	0.029	0.026	0.029	0.029	0.026	0.03	0.032	0.03	0.029	0.032
D	0.027	0.023	0.024	0.021	0.03	0.031	0.032	0.029	0.029	0.027	0.028	0.029
E	0.031	0.027	0.023	0.027	0.028	0.028	0.032	0.032	0.025	0.028	0.024	0.02
F	0.026	0.024	0.026	0.028	0.027	0.025	0.028	0.032	0.028	0.032	0.026	0.027
G	0.024	0.022	0.025	0.024	0.028	0.025	0.02	0.024	0.018	0.019	0.028	0.029
H	0.027	0.023	0.024	0.029	0.019	0.019	0.021	0.039	0.028	0.028	0.021	0.02
