# Supplementary material for: Cytotoxic CD8+ T Cells Expressing CXCR5 Are Detectable in HIV-1 Elite Controllers After Prolonged In Vitro Peptide Stimulation
Source: Front Immunol. 2021 Feb 24;11:622343. doi: 10.3389/fimmu.2020.622343 (PMC7945035; doi:10.3389/fimmu.2020.622343)
Supplement: Supplementary file 8 [file DataSheet_1.zip › VIA7/CD4only_VIA7b_p24ELISA_RawData.xlsx]

## Sheet: Sheet1
User: USER			Path: C:\Program Files (x86)\BMG\Omega\User\Data\							Test ID: 1864
Test Name: P24BIOMARIC								Date: 30.09.2019		Time: 14:10:03
ID1: P24_BioMaric_23092019_VIA7_plate9
Absorbance			Absorbance values are displayed as OD
	1. Raw Data (450 1)
	1	2	3	4	5	6	7	8	9	10	11	12
A	3.5	3.5	3.5	3.5	3.5	3.5	3.5	3.5	3.5	0.117	0.12	0.132
B	3.5	3.5	3.5	3.5	3.5	3.5	3.5	3.5	3.5	0.096	0.097	0.11
C	3.5	3.5	3.5	3.5	3.5	3.5	3.5	3.5	3.5	0.097	0.102	0.1
D	3.5	3.5	3.5	3.5	3.5	3.5	3.494	3.5	3.459	0.099	0.095	0.114
E	3.5	3.5	3.434	3.134	2.883	2.782	2.378	2.991	2.334	0.102	0.112	0.104
F	2.4	2.38	2.623	1.955	1.663	1.362	1.129	1.651	1.229	0.089	0.099	0.097
G	1.448	1.396	1.682	1.044	0.792	0.687	0.595	0.763	0.689	0.101	0.103	0.108
H	0.109	2.732	0.865	0.118	0.12	0.134	0.143	0.134	0.142	0.159	0.152	0.16
	2. Raw Data (605 2)
	1	2	3	4	5	6	7	8	9	10	11	12
A	0.03	0.037	0.034	0.032	0.038	0.033	0.034	0.033	0.035	0.027	0.034	0.031
B	0.026	0.03	0.031	0.026	0.034	0.031	0.027	0.027	0.02	0.022	0.028	0.02
C	0.035	0.032	0.04	0.032	0.032	0.034	0.038	0.037	0.028	0.031	0.027	0.027
D	0.031	0.034	0.033	0.035	0.032	0.028	0.028	0.027	0.031	0.029	0.029	0.029
E	0.028	0.026	0.035	0.03	0.03	0.033	0.037	0.03	0.032	0.031	0.034	0.029
F	0.03	0.029	0.034	0.031	0.034	0.023	0.024	0.033	0.03	0.024	0.023	0.027
G	0.032	0.029	0.024	0.03	0.025	0.027	0.025	0.043	0.039	0.024	0.026	0.029
H	0.033	0.033	0.029	0.03	0.029	0.029	0.027	0.029	0.026	0.024	0.027	0.028
