# Supplementary material for: Cytotoxic CD8+ T Cells Expressing CXCR5 Are Detectable in HIV-1 Elite Controllers After Prolonged In Vitro Peptide Stimulation
Source: Front Immunol. 2021 Feb 24;11:622343. doi: 10.3389/fimmu.2020.622343 (PMC7945035; doi:10.3389/fimmu.2020.622343)
Supplement: Supplementary file 8 [file DataSheet_1.zip › VIA7/EC14_VIA7b_patient2_p24ELISA_RawData.xlsx]

## Sheet: Sheet1
User: USER			Path: C:\Program Files (x86)\BMG\Omega\User\Data\							Test ID: 1861
Test Name: P24BIOMARIC								Date: 30.09.2019		Time: 14:05:42
ID1: P24_BioMaric_23092019_VIA7_plate6
Absorbance			Absorbance values are displayed as OD
	1. Raw Data (450 1)
	1	2	3	4	5	6	7	8	9	10	11	12
A	3.034	1.958	1.516	3.5	3.5	3.5	1.428	0.874	0.776	3.5	3.5	3.5
B	1.337	0.74	0.5	3.5	3.5	3.5	0.517	0.316	0.278	3.5	3.5	3.5
C	0.452	0.28	0.194	3.5	3.5	3.5	0.242	0.184	0.155	2.433	2.762	2.173
D	0.194	0.15	0.136	2.196	3.5	3.5	0.153	0.138	0.128	1.042	1.36	1.146
E	0.131	0.121	0.109	0.879	2.751	2.744	0.109	0.117	0.111	0.455	0.633	0.675
F	0.115	0.107	0.112	0.363	1.334	1.385	0.112	0.108	0.103	0.268	0.386	0.341
G	0.106	0.107	0.1	0.246	0.589	0.671	0.108	0.102	0.103	0.148	0.157	0.171
H	0.095	2.818	1.013	2.827	2.042	1.469	0.878	0.545	0.34	0.242	0.196	0.17
	2. Raw Data (605 2)
	1	2	3	4	5	6	7	8	9	10	11	12
A	0.032	0.031	0.033	0.032	0.038	0.039	0.035	0.036	0.036	0.036	0.035	0.038
B	0.031	0.034	0.03	0.034	0.039	0.037	0.035	0.037	0.035	0.036	0.036	0.036
C	0.03	0.036	0.033	0.034	0.033	0.035	0.033	0.035	0.034	0.04	0.036	0.036
D	0.03	0.03	0.037	0.033	0.028	0.032	0.033	0.034	0.032	0.036	0.033	0.036
E	0.03	0.026	0.027	0.049	0.03	0.032	0.04	0.031	0.032	0.032	0.03	0.031
F	0.031	0.031	0.033	0.03	0.031	0.031	0.029	0.03	0.029	0.031	0.028	0.033
G	0.027	0.027	0.026	0.027	0.03	0.03	0.028	0.028	0.03	0.03	0.029	0.063
H	0.029	0.04	0.027	0.022	0.03	0.029	0.028	0.03	0.029	0.028	0.03	0.032
