# Supplementary material for: Cytotoxic CD8+ T Cells Expressing CXCR5 Are Detectable in HIV-1 Elite Controllers After Prolonged In Vitro Peptide Stimulation
Source: Front Immunol. 2021 Feb 24;11:622343. doi: 10.3389/fimmu.2020.622343 (PMC7945035; doi:10.3389/fimmu.2020.622343)
Supplement: Supplementary file 8 [file DataSheet_1.zip › VIA7/EC15_VIA7b_patient3_p24ELISA_RawData.xlsx]

## Sheet: Sheet1
User: USER			Path: C:\Program Files (x86)\BMG\Omega\User\Data\							Test ID: 1862
Test Name: P24BIOMARIC								Date: 30.09.2019		Time: 14:06:58
ID1: P24_BioMaric_23092019_VIA7_plate7
Absorbance			Absorbance values are displayed as OD
	1. Raw Data (450 1)
	1	2	3	4	5	6	7	8	9	10	11	12
A	0.276	0.224	0.193	3.5	3.5	3.5	0.878	0.822	0.426	3.5	3.5	3.5
B	0.184	0.144	0.149	1.971	3.436	2.014	0.286	0.257	0.162	2.545	3.5	3.5
C	0.151	0.117	0.119	0.7	1.644	0.727	0.156	0.157	0.128	0.916	2.875	2.413
D	0.144	0.133	0.118	0.33	0.686	0.306	0.112	0.125	0.127	0.381	1.448	1.07
E	0.137	0.108	0.101	0.183	0.276	0.173	0.119	0.112	0.112	0.168	0.58	0.43
F	0.143	0.126	0.121	0.148	0.183	0.166	0.111	0.137	0.128	0.117	0.324	0.259
G	0.119	0.122	0.116	0.188	0.157	0.168	0.131	0.119	0.1	0.104	0.208	0.194
H	0.148	2.882	0.931	0.136	0.114	0.136	0.127	0.195	0.129	0.137	0.219	0.232
	2. Raw Data (605 2)
	1	2	3	4	5	6	7	8	9	10	11	12
A	0.034	0.031	0.026	0.034	0.033	0.027	0.03	0.027	0.033	0.032	0.035	0.034
B	0.035	0.031	0.032	0.031	0.032	0.033	0.031	0.031	0.03	0.03	0.027	0.03
C	0.031	0.029	0.025	0.03	0.03	0.03	0.023	0.027	0.029	0.025	0.032	0.033
D	0.033	0.031	0.032	0.031	0.03	0.022	0.03	0.028	0.024	0.021	0.032	0.026
E	0.033	0.031	0.034	0.028	0.031	0.023	0.023	0.025	0.028	0.028	0.034	0.023
F	0.034	0.027	0.031	0.025	0.032	0.027	0.024	0.024	0.025	0.023	0.025	0.027
G	0.031	0.027	0.029	0.028	0.028	0.024	0.026	0.028	0.027	0.028	0.029	0.022
H	0.03	0.033	0.03	0.024	0.027	0.031	0.027	0.03	0.03	0.029	0.029	0.031
