# Supplementary material for: Cytotoxic CD8+ T Cells Expressing CXCR5 Are Detectable in HIV-1 Elite Controllers After Prolonged In Vitro Peptide Stimulation
Source: Front Immunol. 2021 Feb 24;11:622343. doi: 10.3389/fimmu.2020.622343 (PMC7945035; doi:10.3389/fimmu.2020.622343)
Supplement: Supplementary file 8 [file DataSheet_1.zip › VIA7/VC10_VIA7a_patient4_p24ELISA_RawData.xlsx]

## Sheet: Sheet1
User: USER			Path: C:\Program Files (x86)\BMG\Omega\User\Data\							Test ID: 1859
Test Name: P24BIOMARIC								Date: 30.09.2019		Time: 14:02:43
ID1: P24_BioMaric_23092019_VIA7_plate4
Absorbance			Absorbance values are displayed as OD
	1. Raw Data (450 1)
	1	2	3	4	5	6	7	8	9	10	11	12
A	3.342	1.396	0.919	3.5	3.5	3.5	0.201	0.228	0.224	2.964	1.276	3.5
B	1.817	0.452	0.317	3.5	3.5	3.5	0.139	0.156	0.158	1.317	0.44	3.5
C	0.701	0.199	0.159	3.5	3.5	3.5	0.141	0.142	0.134	0.517	0.211	3.443
D	0.274	0.155	0.127	3.5	3.5	3.5	0.116	0.123	0.144	0.225	0.161	2.053
E	0.177	0.122	0.136	2.589	2.714	2.799	0.136	0.13	0.152	0.134	0.137	0.845
F	0.142	0.116	0.123	1.136	1.239	1.263	0.116	0.124	0.139	0.133	0.129	0.36
G	0.194	0.141	0.117	0.452	0.512	0.494	0.136	0.14	0.128	0.136	0.139	0.276
H	0.174	2.736	1.121	0.174	0.158	0.152	0.178	0.145	0.143	0.151	0.19	0.223
	2. Raw Data (605 2)
	1	2	3	4	5	6	7	8	9	10	11	12
A	0.026	0.03	0.03	0.024	0.027	0.026	0.02	0.023	0.031	0.021	0.031	0.029
B	0.027	0.028	0.027	0.032	0.028	0.031	0.023	0.019	0.022	0.023	0.025	0.03
C	0.032	0.028	0.024	0.026	0.026	0.028	0.022	0.03	0.025	0.029	0.022	0.025
D	0.026	0.032	0.026	0.026	0.033	0.025	0.021	0.022	0.023	0.024	0.023	0.025
E	0.03	0.025	0.031	0.026	0.022	0.023	0.023	0.023	0.031	0.016	0.022	0.024
F	0.022	0.018	0.027	0.022	0.018	0.022	0.021	0.026	0.034	0.024	0.021	0.023
G	0.036	0.035	0.026	0.028	0.026	0.021	0.021	0.032	0.021	0.017	0.027	0.022
H	0.035	0.034	0.236	0.038	0.029	0.031	0.032	0.03	0.019	0.024	0.029	0.029
